# Supplementary material for: Exploring Resistance to ETS Targeting Agents in Diffuse Large B‐Cell Lymphoma
Source: Cancer Med. 2026 May 13;15(5):e71935. doi: 10.1002/cam4.71935 (PMC13172266; doi:10.1002/cam4.71935)
Supplement: Supplementary file 2 — Table S1: Transcriptomic signature distinguishing TK216‐resistant cluster A and B versus parental cells. The list shows log2 fold change (resistant vs. parental) and p values for all quantified genes. Negative values indicate downregulation in resistance compared to parental cells, and positive values indicate upregulation. A two‐tailed unpaired T‐test was used. [file CAM4-15-e71935-s001.xlsx]

## Sheet: Cluster A
	Log2FC (res vs par)	p.value
GNG2	-12.1551	8e-07
CELF2	-10.48	0.00068
STXBP5L	-8.98938	1.79e-05
ADD2	-8.75049	0.0011082
NUDT16P1	-8.7153	0.0014263
ZNF470	-8.43558	1.63e-05
KCNS1	-8.27901	9.8e-06
TNRC6C	-8.21107	0.006682
PROSER2	-7.72155	2.79e-05
OSBPL1A	-7.28401	0.0001783
CTC-260E6.4	-7.17518	0.0004724
BTNL9	-6.99581	5.87e-05
ZNF792	-6.93301	0.0024547
PKP2	-6.85637	0.0065117
ZNF354B	-6.80522	3.28e-05
TCEAL3	-6.63559	8.71e-05
WSCD1	-6.59588	0.0001914
SYT1	-6.40284	0.0002056
KLF9	-6.22256	0.0186327
ZNF57	-6.2033	0.0097267
PNMAL1	-6.20242	0.0156241
KIAA1598	-6.19802	4.98e-05
INA	-6.12678	0.0020554
TSPAN15	-5.93886	0.0351517
THNSL2	-5.93684	0.0001327
DDAH1	-5.92632	8.71e-05
VASH1	-5.90626	0.0110982
FAM105A	-5.55324	0.0249072
BMP7	-5.54234	8.01e-05
SERPINB5	-5.40081	0.0002134
VANGL1	-5.33319	3.54e-05
ALDH4A1	-5.17034	0.0023416
RP11-539I5.1	-5.16721	0.0014263
NNAT	-5.12747	0.0076669
DGAT2	-5.07769	0.001558
DBN1	-4.91745	0.0004495
APP	-4.80491	0.0004495
FRAS1	-4.75703	0.0017047
ACTN1	-4.67359	2.59e-05
ZBTB32	-4.61843	0.0014701
ARMCX2	-4.59236	0.0001327
TTC39C	-4.57012	0.0003231
FMNL2	-4.44825	0.0010787
MPP2	-4.29365	0.0202429
HOXB4	-4.23157	0.0528061
DMRT1	-4.17112	0.0238804
SYNGR1	-4.16798	8.01e-05
SPN	-4.03032	0.0003101
UBASH3B	-3.9786	0.0003101
CUX2	-3.77111	3.37e-05
SHISA9	-3.69631	0.0069438
SLC4A11	-3.56714	0.0002134
NMRAL1	-3.50996	0.0042987
CTNND2	-3.48323	0.0129784
AC093323.3	-3.46026	0.0001474
CES4A	-3.45579	0.007177
PPM1L	-3.2958	0.0016828
KSR1	-3.25247	0.0048714
ANK3	-3.19395	0.0022619
SOX5	-3.15575	0.0429443
ZNF788	-3.13444	0.0018596
IGSF10	-3.11361	0.0020266
TMEM178B	-3.09128	0.0001892
RAB3B	-3.04052	0.0030484
NAT8L	-3.03576	0.075167
ARHGEF10L	-3.01022	0.0329411
WNT9A	-3.01006	0.0980927
CD19	-2.98598	9.68e-05
GLS2	-2.97796	0.0040106
LRRN3	-2.97222	0.068974
TMCC3	-2.87224	0.0159727
NLGN4X	-2.87214	0.0076669
SLAMF1	-2.86741	0.0012976
CTGLF12P	-2.86105	0.0267786
CNN3	-2.7972	0.0011082
FHL3	-2.75399	0.0031247
MAP7D2	-2.75062	0.0003231
ACOT4	-2.73014	0.0070574
B3GALNT1	-2.68515	0.0022329
SPOCK3	-2.67457	0.0352449
NR3C2	-2.67139	0.0148171
CD97	-2.65167	0.0024063
DGUOK-AS1	-2.60131	0.0025951
PLCB1	-2.59397	0.0348919
ASIC1	-2.56299	0.0023416
BMP3	-2.54922	0.0246919
FAM127B	-2.51493	0.0026226
RP4-639F20.1	-2.48125	0.0024547
SPARC	-2.48019	0.0028358
MGAT4A	-2.47654	0.0052048
PRKCB	-2.43256	0.0005317
ZNF284	-2.43077	0.007177
PTK7	-2.39405	0.0129419
ZNF93	-2.36703	0.0071322
ANXA6	-2.367	0.0017047
LONRF3	-2.35563	0.0711317
FAM134B	-2.3419	0.0012454
SLC29A2	-2.30994	0.0018982
ALPL	-2.29945	0.025896
MYO1B	-2.28028	0.0332967
RAB34	-2.27993	0.0004016
JAG2	-2.26464	0.007177
DUSP4	-2.25825	0.0643241
FAM171B	-2.24661	0.0041879
IGLV1-47	-2.21616	0.0262051
HSF5	-2.17846	0.0009808
DEPDC7	-2.16442	0.0011082
PLXNA2	-2.16228	0.0206373
SMIM14	-2.14544	0.0038866
ZNF486	-2.10299	0.0264516
AKAP7	-2.08982	0.0166573
FAM3B	-2.05932	0.291103
PPP1R26	-2.05338	0.0062646
NRIP3	-2.0468	0.0024547
C20orf96	-2.03587	0.0329411
CREB3L1	-2.034	0.0030473
PRSS12	-2.02817	0.0020554
EMILIN2	-2.01363	0.0029501
LPHN1	-1.99219	0.0406485
SCARB2	-1.98043	0.0012275
ZNF391	-1.97868	0.0014263
IGHG1	-1.93571	0.0037863
PIP5K1B	-1.9283	0.006297
SQRDL	-1.92479	0.0056308
TNFAIP2	-1.87922	0.0019969
ZNF257	-1.86543	0.0260623
SH3D19	-1.86289	0.196477
CAPG	-1.85832	0.0045237
PHEX	-1.83533	0.046917
CYP1B1	-1.83016	0.0238098
FST	-1.76787	0.0069544
ZC3HAV1L	-1.74788	0.0137564
TP63	-1.74535	0.0834318
WBP5	-1.74201	0.0102082
BMP6	-1.72601	0.0264516
ZNF726	-1.71476	0.0274448
CRIP2	-1.71344	0.0064099
FAM127A	-1.70988	0.0304444
IGLV1-44	-1.68621	0.0014484
CHUK	-1.68107	0.0017047
KCNH8	-1.64056	0.005861
JHDM1D-AS1	-1.62678	0.0329411
SNORD12C	-1.62087	0.0111967
NAV1	-1.61552	0.0025951
ZNF43	-1.61532	0.0071409
NCMAP	-1.60526	0.0439192
FAM129C	-1.60465	0.0111967
AATBC	-1.59927	0.0224992
CCND1	-1.59487	0.02776
BOLA1	-1.58801	0.0018982
RAB13	-1.58095	0.0825632
TGFA	-1.56761	0.0012275
ZNF485	-1.55766	0.0111123
SLC35G2	-1.55363	0.0019239
SLC6A5	-1.55225	0.0138944
RP11-16N11.2	-1.54485	0.0012275
SERINC2	-1.51909	0.0020554
ARHGAP44	-1.49534	0.0020554
GLYATL2	-1.47086	0.0260395
TSPYL4	-1.45402	0.013779
SLC27A2	-1.45402	0.007177
TUBB2B	-1.44757	0.0155353
IGHA2	-1.44705	0.0046139
FXYD5	-1.43196	0.0129784
ENTPD7	-1.4062	0.0105869
PWWP2B	-1.40542	0.279485
SNORD104	-1.40429	0.0036567
PKIA	-1.39863	0.0015625
VPS37B	-1.39333	0.0220553
FAHD2B	-1.39058	0.079872
LRIG3	-1.38956	0.0070086
SPATA13	-1.38937	0.0046677
TNFRSF1B	-1.38628	0.0129784
CD8A	-1.38616	0.0161519
TREML2	-1.37933	0.179164
CCL22	-1.37783	0.0201901
MPZL2	-1.37529	0.0981668
ESRP1	-1.37454	0.0534431
FAM43A	-1.37189	0.0216309
PNPLA5	-1.36285	0.0076669
ZDHHC14	-1.36243	0.025119
ZNF77	-1.35937	0.002771
DGCR11	-1.35882	0.0264516
KCNIP2	-1.35712	0.0429332
XXbac-BPG252P9.9	-1.35381	0.2472
PGM2L1	-1.35197	0.0322362
PORCN	-1.3506	0.0040165
BSPRY	-1.34721	0.0134315
CMBL	-1.34418	0.0398986
SACS	-1.34048	0.0087323
KDM7A	-1.33532	0.0669052
AC129492.6	-1.3352	0.0364393
SNORA33	-1.3237	0.0192345
KIAA1549	-1.32059	0.0142137
DLL3	-1.3163	0.0443294
ZNF658	-1.31398	0.0469082
FCRL4	-1.31128	0.0106888
RP4-671O14.6	-1.30069	0.0156241
POLR3G	-1.29962	0.0304147
ENPP1	-1.29752	0.120239
MYH11	-1.27717	0.0542358
MPHOSPH6	-1.27196	0.006682
PSTPIP2	-1.27139	0.0071322
FAM92A1	-1.27008	0.0156241
CHML	-1.26522	0.0256484
PARVB	-1.26312	0.0368644
RP11-342K6.2	-1.25333	0.0748679
MIR17HG	-1.25229	0.0155353
BCL2L2	-1.25014	0.0253909
ZNF660	-1.24922	0.0209486
SORT1	-1.2424	0.0257783
ONECUT2	-1.24214	0.0136122
SIX2	-1.24001	0.0653209
RTN4R	-1.23643	0.0272743
OVOL2	-1.23595	0.207734
KIAA1549L	-1.23437	0.0164877
TMEM150A	-1.22683	0.0045237
ARL4D	-1.22488	0.0049857
ZBTB47	-1.22113	0.0948132
GMFG	-1.22074	0.142664
P4HA2	-1.21546	0.038545
HIPK2	-1.21493	0.0115186
SEMA4G	-1.21353	0.125188
RP11-427J23.1	-1.207	0.056879
ST3GAL4	-1.20695	0.0131411
MANEAL	-1.2059	0.0036137
AC010761.8	-1.19535	0.116
TGFBR3L	-1.19329	0.0255939
GAN	-1.19194	0.0110593
C1orf186	-1.19109	0.0106525
ZNF347	-1.18855	0.0131334
EIF3J	-1.18562	0.0069544
CRYM	-1.18377	0.0198957
BLOC1S2	-1.18253	0.005132
ZNF426	-1.18171	0.0056308
MOXD1	-1.17877	0.0070086
TKTL1	-1.17725	0.036838
SNORD100	-1.17643	0.0095409
GALNT18	-1.17586	0.021992
ZNF286B	-1.17494	0.0766073
CUTC	-1.17474	0.0041259
ABLIM2	-1.17454	0.0026283
MCAM	-1.17228	0.0354964
ZNF185	-1.17093	0.007177
NPM3	-1.16999	0.0041879
IKZF2	-1.16873	0.0110982
ATP9A	-1.15993	0.0354964
MCF2L	-1.15901	0.0101157
TBC1D30	-1.1559	0.006612
USP2	-1.15394	0.0373143
EPB41L2	-1.15296	0.0101157
SNCAIP	-1.14656	0.0773185
RP11-1024P17.1	-1.14391	0.02584
GALNT16	-1.14156	0.143837
SERPINH1	-1.14079	0.0366997
APOBEC3C	-1.14072	0.0536771
FAM178A	-1.13727	0.0095409
AC005682.5	-1.13569	0.0156241
CD44	-1.13286	0.0130411
CSE1L	-1.13255	0.0565232
ESF1	-1.12946	0.102498
KMO	-1.12212	0.0046139
VPS9D1-AS1	-1.12201	0.0046139
TNF	-1.1218	0.0209905
RP11-815I9.4	-1.11843	0.207335
SH2D5	-1.10881	0.0499285
NOLC1	-1.10606	0.007177
RP5-967N21.11	-1.09709	0.0678244
DUXAP8	-1.09699	0.0075697
FSD1	-1.09582	0.0448086
CTDSPL2	-1.09495	0.0156241
CAMSAP2	-1.09489	0.0708558
GCSH	-1.08726	0.005784
FBXL16	-1.07711	0.0552332
LRP4	-1.07677	0.0176669
LDLRAP1	-1.07634	0.0129784
RIBC2	-1.07617	0.0131352
CUL5	-1.07535	0.0347787
LTB	-1.06991	0.0279226
C14orf132	-1.06987	0.217173
TLCD1	-1.06725	0.0046677
RP5-940J5.9	-1.06641	0.302648
GRAMD3	-1.06501	0.006696
SYP	-1.06421	0.0249935
ABCA3	-1.05918	0.0452291
SLC25A30	-1.05851	0.0244923
NCKAP1	-1.05773	0.253321
OSBPL6	-1.05482	0.0793686
SNORD14A	-1.05431	0.0046139
SYT13	-1.04752	0.062472
SEMA7A	-1.04707	0.0198957
MT-ND6	-1.04605	0.125188
HSPA4L	-1.0423	0.0207283
LTK	-1.04092	0.169593
ALKBH8	-1.04044	0.0105667
AEBP1	-1.03704	0.105754
CLCN5	-1.03679	0.0048714
HOMER1	-1.03628	0.0469082
ASH2LP1	-1.03547	0.042307
CWF19L2	-1.0339	0.0586042
S1PR1	-1.02997	0.206
DLG2	-1.0292	0.145082
NDUFB8	-1.02757	0.0048714
ZNF512B	-1.02682	0.0076414
CCL4L1	-1.02444	0.0095337
TMEM180	-1.02323	0.0041879
SNORD17	-1.01927	0.0421939
MGARP	-1.01765	0.114573
EEF1A1P12	-1.01734	0.098509
DGKH	-1.01164	0.0379365
POLL	-1.01106	0.0105869
PHACTR2	-1.01099	0.0534431
ZFYVE9	-1.01039	0.087713
SNHG4	-1.0103	0.0041879
HSPD1P1	-1.01011	0.0156241
CHORDC1	-1.00761	0.025356
BTRC	-1.00638	0.005771
ST5	-1.00486	0.0454581
SUGCT	-0.999533	0.0590863
SLMO2	-0.995216	0.055141
C4orf19	-0.994305	0.308858
KCNK12	-0.99066	0.0161207
CCDC153	-0.990098	0.0396496
CENPE	-0.989476	0.133108
C10orf2	-0.988432	0.0158917
DUSP3	-0.983326	0.0667978
JPH1	-0.982641	0.0140262
AC010468.1	-0.982417	0.141864
CCL17	-0.98188	0.105091
EIF2S2	-0.980691	0.0533728
RP11-819C21.1	-0.980332	0.0696987
RRAGD	-0.979357	0.116552
ZWILCH	-0.978101	0.0321822
NEK10	-0.977619	0.0321634
ITCH	-0.97627	0.0433062
PPRC1	-0.971368	0.0101157
JUP	-0.968946	0.266948
DDX10	-0.968859	0.0129397
SORBS3	-0.966948	0.0156241
TRABD2A	-0.964183	0.0493633
MCM8	-0.964071	0.0558227
EGR2	-0.962869	0.0188563
ZNF85	-0.96027	0.102545
MRPL1	-0.960262	0.0151552
ASAH2B	-0.960234	0.0682032
GNPTAB	-0.959535	0.0159727
MEI1	-0.958741	0.165333
HIC1	-0.957797	0.0953089
ATP13A3	-0.957047	0.0330536
NRN1	-0.95493	0.0854167
RNF208	-0.954252	0.0619162
HLTF	-0.95354	0.0396496
AHNAK	-0.952819	0.143879
EPHA10	-0.952154	0.0485892
DPCD	-0.951165	0.0190066
MOB4	-0.949943	0.0504391
PRKAG2	-0.949873	0.00555
LONRF2	-0.949476	0.0260585
CDKN1A	-0.949398	0.137968
TBX21	-0.949384	0.0493633
ADTRP	-0.94938	0.113761
PLA2G16	-0.945048	0.0156241
SCD	-0.944607	0.0654103
BEND4	-0.943101	0.0621277
COX15	-0.939615	0.0074538
SFXN2	-0.938768	0.0052048
MTRNR2L12	-0.938281	0.352135
SFXN3	-0.930586	0.0164143
ZNF569	-0.930001	0.0557399
EEF1A1P19	-0.928615	0.0634443
NQO1	-0.928157	0.0769605
KIAA0895	-0.926742	0.0354964
LTA	-0.926029	0.006682
DNTTIP2	-0.925221	0.0664984
CAMK4	-0.925102	0.0179074
ST3GAL1	-0.924272	0.0708381
AC005307.3	-0.923978	0.24845
VWCE	-0.921126	0.0318658
LTV1	-0.919167	0.0343855
KIF5C	-0.917533	0.011877
ACY3	-0.91616	0.0176669
TDG	-0.913821	0.0129991
OR7E14P	-0.910982	0.270238
MAP1A	-0.909401	0.0504391
GOLM1	-0.907942	0.0070086
TLR4	-0.904637	0.0123506
TNFRSF4	-0.90402	0.0392284
NMB	-0.903457	0.0450302
OTUD6B	-0.901759	0.060749
LPGAT1	-0.901437	0.0217464
ABCA11P	-0.900784	0.0853095
EML4	-0.900483	0.007177
BMI1	-0.900422	0.0131411
FAM221A	-0.899818	0.0424619
MFI2	-0.897597	0.0231056
NMD3	-0.896583	0.0329411
NPAT	-0.894897	0.0472013
IGLV1-40	-0.893648	0.0738916
POLR3F	-0.891858	0.0474938
GOT1	-0.890867	0.0165933
TNFRSF12A	-0.889262	0.0995139
RP11-531A24.5	-0.889138	0.408776
FAR1	-0.887472	0.0379365
RDX	-0.886616	0.0131411
RP11-440L14.4	-0.885951	0.235945
UBLCP1	-0.88439	0.0407057
RP11-329L6.2	-0.883654	0.0076414
ZNF449	-0.883538	0.064001
DBP	-0.882156	0.0449089
AC011322.1	-0.880013	0.0329207
KPNA5	-0.876619	0.0773185
SAMD9L	-0.875924	0.0580009
TLR10	-0.871104	0.0260623
SKAP1	-0.870301	0.186944
MAPK6	-0.86816	0.0142137
ACTR1A	-0.865859	0.0260623
EPCAM	-0.863665	0.0332401
SASS6	-0.862201	0.071559
EPT1	-0.86061	0.0181067
RPL12P37	-0.857813	0.0928227
PLEKHA1	-0.857582	0.122512
CGN	-0.855939	0.17497
RPL36A	-0.855269	0.0261781
RGS8	-0.854956	0.115379
NLRP14	-0.853792	0.0602456
TMTC3	-0.853712	0.0632341
SNORD12B	-0.853669	0.0165933
SLC9A3R2	-0.85108	0.18416
GYLTL1B	-0.851053	0.0383556
ATMIN	-0.849981	0.0158752
SLC10A5	-0.84984	0.0637655
NANP	-0.848258	0.0749191
LACTB	-0.847875	0.0198957
RPS13P2	-0.846513	0.0152534
RPS13	-0.844715	0.0076669
EPS8	-0.844142	0.0642649
NPDC1	-0.842653	0.046917
ZMPSTE24	-0.840903	0.0219305
RP11-267M23.1	-0.840117	0.0703219
UTP15	-0.839707	0.025896
ZEB2	-0.839654	0.0709999
EML5	-0.83961	0.0275618
MYSM1	-0.839284	0.058597
SERAC1	-0.838561	0.0608744
DHX29	-0.837061	0.0322794
ZNF287	-0.834606	0.0329411
PADI2	-0.8345	0.549134
SNORA73B	-0.832695	0.0345613
ARL3	-0.832011	0.0087735
TRMT6	-0.831813	0.0591348
ZNF583	-0.831663	0.0109929
GFM1	-0.830928	0.0132608
BTN2A3P	-0.830592	0.319466
PAK1IP1	-0.830133	0.0239942
FAM175A	-0.828901	0.0391384
ASCC3	-0.828353	0.0165499
CTD-2116N20.1	-0.827095	0.136631
ENPP4	-0.825974	0.0297156
ADAM9	-0.824867	0.0210464
SLC4A7	-0.824463	0.0793171
ATP11C	-0.824002	0.0372655
DOCK10	-0.82301	0.0253865
FAM171A2	-0.82168	0.0403523
AGL	-0.819032	0.0512982
ACSS2	-0.818552	0.0379365
SSTR2	-0.815873	0.0425719
FBXL15	-0.815567	0.0385108
NR4A3	-0.812551	0.173113
LRRC58	-0.812517	0.025896
RELL1	-0.810857	0.0238804
PDE9A	-0.808366	0.0131352
CIDEB	-0.807906	0.0246953
STXBP4	-0.807421	0.0523574
RPS6KA3	-0.80695	0.0165499
PARD6B	-0.806673	0.175502
SPINT1	-0.805642	0.0216309
TMEM170B	-0.805177	0.0497612
RABGGTB	-0.803072	0.0216309
FAM91A1	-0.801835	0.0250851
COPS2	-0.801262	0.0559201
GPRIN1	-0.800466	0.0134315
KIF16B	-0.799957	0.0983009
TASP1	-0.799937	0.0884992
CKB	-0.7996	0.0165933
TUBB4A	-0.796777	0.0904004
TRIM36	-0.796763	0.0550265
SORD	-0.796635	0.0980927
SNORD99	-0.795974	0.0912995
MTCL1	-0.795026	0.0336806
SP110	-0.794547	0.0179269
SRFBP1	-0.794178	0.0408442
CENPN	-0.793713	0.0137564
RP11-517B11.7	-0.793514	0.0412573
HHEX	-0.792356	0.033499
KIF21A	-0.792022	0.0474222
AFF3	-0.791595	0.0267879
ABCA5	-0.791049	0.0554111
SNAI1	-0.790712	0.0823741
RRP15	-0.79057	0.0430429
LTN1	-0.789823	0.0680058
BAIAP3	-0.78937	0.0705985
BAIAP2	-0.788979	0.0184197
ZCCHC3	-0.788743	0.0308964
CRNKL1	-0.788028	0.0575359
NT5C2	-0.786183	0.0127881
STK38L	-0.785087	0.0267963
RPS20P14	-0.785084	0.039759
TRIP6	-0.784092	0.0812558
AMMECR1	-0.784067	0.014052
SUCLA2	-0.782605	0.0340161
DPM1	-0.78181	0.0694606
IGFBP4	-0.781278	0.0829259
RAD54B	-0.780312	0.0452291
SMC6	-0.779114	0.071559
RP11-53O19.3	-0.779029	0.020407
HSPH1	-0.778691	0.0368644
PUS3	-0.778327	0.0191972
ACSL3	-0.777766	0.0176017
RANBP2	-0.775344	0.0580789
ECHDC1	-0.775259	0.0556836
METTL12	-0.774323	0.0236368
EEA1	-0.772933	0.109709
ATAD2B	-0.772477	0.0320014
ARG2	-0.771507	0.132924
SH3BP5	-0.77118	0.0129784
MRPL43	-0.770724	0.0245763
SAMHD1	-0.770477	0.0373671
KDELC2	-0.769323	0.0884992
EIF5B	-0.769022	0.0390912
ANKRD46	-0.768871	0.0138944
FERMT3	-0.768361	0.121586
ZNF438	-0.768282	0.117862
FASTKD1	-0.768176	0.0104005
RPL29P11	-0.768172	0.0497715
MIER3	-0.768036	0.0644714
USP15	-0.767395	0.0633108
TAF1D	-0.766803	0.0325981
TATDN1	-0.766661	0.0469818
LIMD1	-0.765714	0.109693
CDK5R1	-0.765516	0.0565232
C10orf32	-0.764311	0.0284294
LCLAT1	-0.763573	0.0242729
LRRFIP1	-0.76339	0.0267963
CDK8	-0.763111	0.0128636
ZFAS1	-0.762806	0.0334793
RPS6KL1	-0.761935	0.183617
STAP1	-0.760125	0.031699
MAN2A1	-0.759983	0.0421939
SLC16A14	-0.759655	0.0854167
FAM184A	-0.759528	0.129619
EIF3E	-0.759472	0.0367395
ERLIN1	-0.758169	0.009366
EXOC6	-0.757846	0.0605043
LBH	-0.757696	0.262345
WDR36	-0.757228	0.031729
TLR7	-0.756672	0.153664
SMIM13	-0.75664	0.018563
AP4E1	-0.756484	0.0336791
SNORA72	-0.755364	0.025821
ENAH	-0.755333	0.0840954
GAREML	-0.754182	0.0216309
RP11-441O15.3	-0.751058	0.0545475
CWF19L1	-0.750798	0.0097267
LYAR	-0.750765	0.029135
SEMA4D	-0.750623	0.119385
ZNF540	-0.750593	0.0331905
ZNF620	-0.750172	0.0262051
RPF2	-0.749976	0.0306473
PWAR6	-0.749891	0.172208
PPIG	-0.74987	0.0709821
MIR1282	-0.749499	0.38842
PELI2	-0.748026	0.0198957
NRSN2	-0.747334	0.0181093
RBL1	-0.746422	0.0911837
SNHG19	-0.745933	0.0127797
KIAA0020	-0.745784	0.0663775
MANEA	-0.745499	0.117326
KIF14	-0.744249	0.0957429
GABRB2	-0.743463	0.0919093
ZNF836	-0.742834	0.0714946
BMS1P4	-0.742352	0.0158917
NAA15	-0.742009	0.0336791
SMCHD1	-0.740398	0.0596016
CTTNBP2NL	-0.739784	0.271107
RP11-44N12.5	-0.739178	0.0615684
DEK	-0.73869	0.0752537
CCNE2	-0.737781	0.0778765
ZNF600	-0.737464	0.0441627
SDR42E1	-0.736584	0.0132201
TOP1	-0.736398	0.0596522
CEP83	-0.736143	0.0556262
VPS13A	-0.736103	0.106792
ABCE1	-0.735985	0.0325981
SNRPB2	-0.735429	0.064001
FZD6	-0.735331	0.0403523
PDLIM1	-0.734039	0.247444
GXYLT1	-0.733948	0.0599033
KIF15	-0.731171	0.0960333
AC127904.2	-0.731146	0.0764903
CLOCK	-0.731086	0.0569328
PPIP5K2	-0.731064	0.0636983
ARAP2	-0.730432	0.0474938
SLFN12	-0.729902	0.0951457
TNFSF9	-0.728896	0.0350661
AC083843.1	-0.728745	0.0719623
GOLGA4	-0.72843	0.11654
LRPPRC	-0.728139	0.0267963
GPR137C	-0.728085	0.136609
TOR4A	-0.727926	0.043646
FBXW4P1	-0.727206	0.0901886
TCL6	-0.727115	0.171594
PLS1	-0.725809	0.141716
BLOC1S6	-0.724032	0.0260395
WDHD1	-0.723893	0.0847448
AKAP11	-0.72377	0.0590863
DNAJC13	-0.723714	0.0368644
KCNH4	-0.723573	0.0320014
MGEA5	-0.722117	0.0240958
TMEM133	-0.722011	0.111483
RP1-193H18.2	-0.721829	0.156137
SPAST	-0.721003	0.0279226
CHAC2	-0.720454	0.0179269
FRMPD3	-0.720287	0.408523
DNMBP	-0.719657	0.0349568
SNORD63	-0.718791	0.0769494
FGFR4	-0.718707	0.0698345
RPS12	-0.717812	0.011653
ABCD2	-0.717126	0.0347368
TROVE2	-0.717029	0.0790615
SNX9	-0.716755	0.108941
GAS5	-0.716627	0.0142137
SHOC2	-0.716408	0.0260395
WDFY1	-0.715314	0.0209486
SCYL2	-0.714615	0.0497612
ZFAND1	-0.713773	0.0516845
APBB2	-0.713189	0.021504
CCR7	-0.712497	0.0811036
NAP1L5	-0.712061	0.17497
PUS7L	-0.711703	0.116475
ARHGEF3	-0.709997	0.0553034
ETAA1	-0.70961	0.0928227
SLC25A28	-0.709603	0.0198957
SPATA5L1	-0.707962	0.0205711
RP1-45C12.1	-0.707521	0.232194
SNX5	-0.707502	0.0772265
ATM	-0.707088	0.0546582
ADAM10	-0.706697	0.0373552
PLD4	-0.705958	0.104373
RAC3	-0.705795	0.0274842
C10orf76	-0.703972	0.0145995
OPA1	-0.703834	0.0588285
RCAN3	-0.70381	0.0264259
RPL17	-0.703436	0.0715166
WNT7B	-0.703034	0.0214498
PEX3	-0.702914	0.0472
CCNJ	-0.70233	0.0496997
CCDC88A	-0.701622	0.12993
RP11-16P6.1	-0.701493	0.107095
ZNF813	-0.70013	0.0831284
ZHX1	-0.699617	0.0572076
FNBP1L	-0.699107	0.0406411
PTPN11	-0.698946	0.0274842
KIF26B	-0.698924	0.0224992
FKTN	-0.698837	0.102837
DDX46	-0.698523	0.0421939
ATP6V1C1	-0.698431	0.0309819
SNHG12	-0.698381	0.017683
SMC2	-0.698352	0.0984893
ICE1	-0.697016	0.0318658
SLC5A3	-0.696493	0.052562
MPHOSPH10	-0.69632	0.0612757
ADSS	-0.696124	0.0322403
USP2-AS1	-0.696069	0.105008
CHD1	-0.695488	0.06935
GPD2	-0.695474	0.0179074
RP11-61L19.3	-0.695438	0.0134389
PHLDB2	-0.695191	0.0156241
HSPD1	-0.694084	0.0213825
CASC4	-0.693615	0.0205319
IRAK3	-0.693127	0.0367395
SNX18	-0.691215	0.0493321
TMEM181	-0.691094	0.0351517
SORBS2	-0.690539	0.0191739
HIF1AN	-0.690508	0.0165499
PIGK	-0.689338	0.0376551
RIOK2	-0.689212	0.0421939
CCP110	-0.688911	0.0990219
FASTKD2	-0.688881	0.0547145
LINC00657	-0.688736	0.0653209
SH3YL1	-0.688643	0.0266942
CWC22	-0.688634	0.11255
NME4	-0.688031	0.0382767
GCNT1	-0.688029	0.0593216
AHCY	-0.687672	0.0670402
RP11-87H9.5	-0.687573	0.286296
DDX21	-0.68749	0.024341
VWA8	-0.687454	0.0322403
DLD	-0.686954	0.0275221
SGOL2	-0.686895	0.164055
OPN3	-0.686813	0.067661
FSD1L	-0.686548	0.0793868
IL27RA	-0.686415	0.0375437
RP11-28F1.2	-0.686092	0.0198957
FASTKD3	-0.685961	0.0825443
CBWD5	-0.685207	0.0432192
DLG1	-0.68511	0.043436
HMGN5	-0.684806	0.0690988
SC5D	-0.684157	0.0295788
DSCC1	-0.684052	0.0724494
XXYLT1-AS2	-0.684033	0.160576
CMTM8	-0.683889	0.0491401
DICER1	-0.683839	0.0430647
TMOD3	-0.683404	0.0274321
MAP10	-0.683399	0.0663257
NOL11	-0.683268	0.0406127
TWISTNB	-0.682743	0.072984
CDK6	-0.682604	0.0599259
Sep.11	-0.681271	0.0222203
GBF1	-0.680314	0.0545967
MAB21L1	-0.680281	0.227579
STAG1	-0.680185	0.0701108
TRAPPC13	-0.679344	0.0720247
DCAF13	-0.679111	0.0433187
SLC26A2	-0.677484	0.0219305
GDPD1	-0.675508	0.206
SREK1IP1	-0.67424	0.0695681
TFRC	-0.67352	0.0166573
DDX3X	-0.672638	0.0254345
PSMC6	-0.672395	0.0306944
ADAM22	-0.672282	0.173347
STXBP5	-0.672094	0.0284294
C21orf91	-0.671581	0.0643963
CCDC47	-0.670946	0.0161509
SLC35F2	-0.670721	0.0176669
LDB1	-0.669874	0.053583
GALNT1	-0.669672	0.0418854
NAA20	-0.669528	0.0924127
PARM1	-0.669497	0.142664
SCOC	-0.669045	0.0528061
DYRK2	-0.668317	0.0416876
PPP1CB	-0.667609	0.0524777
C12orf5	-0.667559	0.02776
TBK1	-0.667463	0.0690988
TCF7	-0.66741	0.0532186
STK3	-0.666302	0.0670056
ZC3H15	-0.666299	0.0591348
NBN	-0.665506	0.0945215
HSP90AA1	-0.665491	0.0878093
KIF1B	-0.665231	0.0868666
LRRIQ3	-0.664753	0.0553744
C11orf65	-0.664633	0.383588
DNM3	-0.664581	0.17948
ZNFX1	-0.664073	0.0723893
CLSPN	-0.663379	0.102545
RAB3IP	-0.663085	0.0557298
PPP4R1L	-0.662604	0.0698042
RFK	-0.662339	0.0260466
GPCPD1	-0.661421	0.128742
ZNF770	-0.660954	0.0596522
MTERF1	-0.660766	0.0780032
RP11-334E6.3	-0.660011	0.221377
HAUS6	-0.659726	0.0941699
ACADS	-0.659342	0.0779783
COTL1	-0.659066	0.115559
LRRC8B	-0.659063	0.0441264
PWAR5	-0.658839	0.319161
TRMT10C	-0.658649	0.0529587
RP11-85I17.2	-0.658631	0.14451
NEDD1	-0.658372	0.092047
CNTF	-0.658043	0.0325192
UPF2	-0.657213	0.0565232
TET2	-0.656979	0.0396496
FGD4	-0.656307	0.0698042
NUDCD1	-0.655753	0.057472
FAM81A	-0.655335	0.0316021
PCGF5	-0.655206	0.0709704
EIF4A2	-0.6546	0.0262268
RPL22L1	-0.6544	0.0156241
SNRNP48	-0.653815	0.0592971
DCLRE1A	-0.653572	0.0459887
TOPBP1	-0.653363	0.0421939
XPO4	-0.652951	0.0404355
KRR1	-0.652777	0.0888633
MORC3	-0.652689	0.0609106
CNTN5	-0.652538	0.0790615
EXOC5	-0.652341	0.0793686
ZNF714	-0.651263	0.0561528
NEMF	-0.651	0.151285
CEBPZ	-0.650929	0.0727702
RP11-320N21.1	-0.650094	0.529979
MNS1	-0.64987	0.254494
DNAJC2	-0.648982	0.0794705
RNF125	-0.648881	0.0854549
RNF141	-0.64877	0.0503189
EMB	-0.648675	0.0733073
UTP20	-0.648584	0.0214744
RMI1	-0.648095	0.083109
KIF5B	-0.648073	0.0716729
KCNJ4	-0.646628	0.445381
MEX3A	-0.646348	0.26678
ABCD3	-0.646243	0.0572076
MYO6	-0.646032	0.0425687
HSPA4	-0.64559	0.0324508
ORC3	-0.6454	0.0765256
CMC2	-0.645016	0.0226043
YY2	-0.644684	0.0761511
RP11-864N7.2	-0.644414	0.02776
CTXN1	-0.64439	0.0626689
TMED7	-0.643922	0.0384673
SMIM10	-0.643499	0.0524777
HAT1	-0.643113	0.0729468
PDE4D	-0.641938	0.222828
CMIP	-0.641563	0.0234147
IPO7	-0.641507	0.0309819
RNGTT	-0.641475	0.0222203
LIN7C	-0.641442	0.0352449
SLC16A6	-0.640733	0.0869687
PPP4R2	-0.640608	0.0643241
RP4-706A16.3	-0.640048	0.0257629
CD2AP	-0.639254	0.067638
ACAT1	-0.63923	0.0198333
NPM1P27	-0.639115	0.0224524
UTP14C	-0.638881	0.0267786
RARS	-0.638491	0.0171158
OSGIN2	-0.638146	0.0387501
POLQ	-0.638051	0.0994925
BCR	-0.63772	0.0735176
ATAD2	-0.63755	0.100403
ANKRD32	-0.637169	0.103676
WDR43	-0.636625	0.025896
TRPM7	-0.636461	0.0601981
PHF6	-0.636142	0.0395828
ZZZ3	-0.635985	0.0819064
SPG11	-0.635874	0.02776
FOXC1	-0.635362	0.145749
PMS1	-0.635185	0.0825632
ARHGAP12	-0.635046	0.0654103
RP11-138I1.4	-0.634777	0.36904
WDR75	-0.634653	0.0357252
RP11-69L16.5	-0.634645	0.171089
LEO1	-0.634565	0.0452291
RP11-101E13.5	-0.634556	0.0919708
AGRN	-0.633939	0.317836
DCAF17	-0.633644	0.0545538
PNPT1	-0.633634	0.0421939
MTIF2	-0.633158	0.0580009
ITSN1	-0.633124	0.0222203
NCAPG	-0.632957	0.0765445
DCUN1D1	-0.632673	0.0940496
RP11-152N13.16	-0.632554	0.116004
ELOVL7	-0.632443	0.0221915
GIN1	-0.632343	0.0831107
SNX4	-0.632234	0.0373159
LRRC49	-0.631979	0.147655
RAD18	-0.631932	0.0534431
ZNF670	-0.631574	0.0320014
IREB2	-0.631393	0.0429332
ZNHIT6	-0.631014	0.0332401
DEPDC1B	-0.630924	0.0572076
TGFB3	-0.630846	0.0468237
GTF2F2	-0.629858	0.0321138
PIK3C2A	-0.629712	0.119385
GK5	-0.629608	0.0499285
IPO11	-0.629394	0.0421939
PPWD1	-0.628856	0.0834555
SLC25A32	-0.628777	0.0180598
BMPR1A	-0.628574	0.0183879
CCL4	-0.628544	0.284641
RSAD1	-0.628518	0.04204
ZFP37	-0.628355	0.219434
SERBP1	-0.628344	0.0168701
MYT1	-0.627122	0.253163
TXNDC9	-0.627019	0.0381899
CAMKK1	-0.626624	0.0835308
ZNF252P	-0.626242	0.0592967
NINJ2	-0.625433	0.208492
ANKRD12	-0.625357	0.158346
DOPEY1	-0.624899	0.0780084
EPRS	-0.624259	0.0411305
RP11-290D2.6	-0.624235	0.355135
ROCK2	-0.624189	0.0868666
LARP4	-0.623983	0.0452291
TUBE1	-0.623477	0.0690044
RECQL	-0.623426	0.0911837
RP11-51O6.1	-0.623338	0.0236608
SP140	-0.623067	0.0294567
RP11-108L7.15	-0.62303	0.0274146
AMD1	-0.621819	0.0377901
MAP4K5	-0.621726	0.0781255
C6orf211	-0.621508	0.0782748
UCHL5	-0.620656	0.049599
FBXO45	-0.620605	0.0350627
WDR89	-0.620529	0.102498
GNPNAT1	-0.620322	0.0552332
PAPD5	-0.619802	0.0291569
RALGAPB	-0.619698	0.0764578
PRPF40A	-0.619193	0.067934
TTC9	-0.619166	0.0494368
CPSF2	-0.619044	0.0293941
TWF1	-0.61872	0.0694035
FRYL	-0.618418	0.043436
RP11-278C7.1	-0.618362	0.0606171
SUZ12	-0.618289	0.0706524
MIER1	-0.618179	0.0608708
BAZ1A	-0.618068	0.0647457
FAM206A	-0.618057	0.0565583
TAF13	-0.617952	0.02776
CUEDC2	-0.617326	0.0552332
ZNF546	-0.617195	0.216903
SSX2IP	-0.617189	0.0835308
THOC2	-0.617046	0.105538
FGFR1OP	-0.616963	0.0608744
EPB41L4B	-0.616858	0.0528262
PARVG	-0.616697	0.0504266
RP11-342K6.1	-0.616516	0.029135
RBM27	-0.616411	0.0352449
SIRPA	-0.616152	0.0490038
FAM69A	-0.616115	0.0274842
ACSL4	-0.616045	0.0439743
GSS	-0.615912	0.0566806
RP11-131L12.3	-0.615556	0.170435
KBTBD8	-0.615312	0.150361
ASNSD1	-0.61415	0.0368059
PTBP3	-0.614016	0.0326467
TMEM237	-0.613899	0.0740485
USP1	-0.613649	0.0643241
RP11-566E18.1	-0.613428	0.0241012
CHM	-0.613395	0.0596677
MACF1	-0.61262	0.0254345
KIAA1033	-0.612111	0.115289
MDM1	-0.611909	0.0669052
SCAMP1	-0.611702	0.0733282
DLGAP4	-0.611593	0.164798
EIF2A	-0.611577	0.0354981
CTC-534A2.2	-0.611283	0.0723696
CTNNAL1	-0.610714	0.0619948
ACTR2	-0.610579	0.0286689
ACAP2	-0.610294	0.0690044
KATNA1	-0.610046	0.0503189
RPL7AP30	-0.6099	0.102282
TMX1	-0.609824	0.0281933
ZNF570	-0.609523	0.125871
MB21D1	-0.609043	0.0643963
GMFB	-0.608647	0.100554
FAM199X	-0.608256	0.025896
SKIV2L2	-0.607685	0.0632574
RPL7P1	-0.60717	0.0257629
EEF1E1	-0.607109	0.0483179
RPL26	-0.607047	0.0534431
RP11-890B15.3	-0.606648	0.105187
RIMKLA	-0.605902	0.158822
Sep.08	-0.60551	0.0383556
LYST	-0.60529	0.101172
LMBRD2	-0.60424	0.0670056
UBE2V2	-0.604103	0.0421939
BNIP2	-0.603786	0.043646
TMEM161B	-0.603663	0.0550777
SLC23A2	-0.603622	0.0415043
SMC5	-0.603187	0.109547
TBC1D23	-0.60296	0.0512982
SLC12A2	-0.602921	0.0452291
SMC4	-0.602768	0.146867
RP11-592N21.1	-0.602683	0.143735
PABPC3	-0.602339	0.0632341
COMMD8	-0.602108	0.0565232
PPP1R16B	-0.6018	0.0351517
RP11-325D8.1	-0.601686	0.0868666
KIF20B	-0.60109	0.221377
AASDHPPT	-0.60094	0.0497715
LZTS2	-0.600521	0.0330536
PHIP	-0.600437	0.140812
SBNO1	-0.599969	0.0577333
SLC18B1	-0.59939	0.0352449
KCNH3	-0.59924	0.0221915
NAE1	-0.599123	0.0632341
ZC3H12C	-0.598566	0.111792
FAM63B	-0.598454	0.0936067
CAND1	-0.598195	0.0400873
CCDC186	-0.597775	0.102498
RPS10	-0.597442	0.0306455
BCL2L10	-0.597415	0.386014
SUGT1	-0.597249	0.0595053
KLF3	-0.596984	0.251376
MEST	-0.596661	0.0204614
ROCK1	-0.596456	0.0915881
TLR6	-0.596061	0.0497715
FAM217B	-0.595939	0.0659589
TYW3	-0.595508	0.0919708
DDX47	-0.595434	0.0643927
PPIL4	-0.595326	0.122649
KLHL14	-0.595048	0.0305159
TARS	-0.594601	0.0321943
CCDC132	-0.594026	0.0857677
DDX27	-0.593946	0.062472
FAM35A	-0.593428	0.055685
ENTPD6	-0.593288	0.0272743
RORA	-0.592883	0.204388
ZNF320	-0.592817	0.0372655
FAM218A	-0.592363	0.0432653
C18orf54	-0.59227	0.0900042
TTC37	-0.592121	0.116739
ZNF845	-0.59205	0.176
GLMN	-0.591904	0.0917807
SNHG9	-0.591613	0.0853777
NIN	-0.590363	0.0546112
GABPA	-0.58993	0.0789561
CORO2B	-0.589633	0.0351517
HIST1H3G	-0.589546	0.264398
RP5-858L17.1	-0.589418	0.132919
TTC33	-0.589088	0.02776
CASP8AP2	-0.588702	0.152609
CLDN23	-0.588678	0.0578388
RIF1	-0.588651	0.16178
NAMPTP1	-0.588386	0.0396496
SLC38A1	-0.587876	0.0246045
C5orf51	-0.587825	0.0261432
BRWD3	-0.587459	0.0599259
FOXP3	-0.587411	0.363724
CACNA2D3	-0.586906	0.102131
EEF1A1P6	-0.586637	0.0372655
DNAJC6	-0.586585	0.021992
PRKCI	-0.586537	0.05943
CYCS	-0.586274	0.0284722
RHOV	-0.586242	0.183981
SLC39A10	-0.585643	0.0949463
CTC-451P13.1	-0.585606	0.0474938
ARHGAP23	-0.585514	0.202135
NAMPT	-0.585135	0.048902
ZC3H12B	-0.584666	0.118887
GTDC1	-0.584347	0.0569207
ZNF280B	-0.583681	0.0643241
RASSF4	-0.583514	0.0533142
CEP78	-0.583488	0.0725172
ZNF197	-0.583434	0.069249
EIF4BP3	-0.582927	0.0383148
AP005901.1	-0.582919	0.439695
DHX36	-0.582875	0.0695004
FAM186B	-0.582792	0.052129
CXorf22	-0.582536	0.181069
GPAM	-0.582492	0.0588913
RP11-362K14.5	-0.582301	0.156137
CEP290	-0.582155	0.199805
BCAP29	-0.582147	0.0539646
CLMN	-0.581753	0.0324322
CXADR	-0.581463	0.11873
CNNM2	-0.581336	0.0326694
TRAPPC8	-0.581194	0.0637829
ZCCHC11	-0.580697	0.0853188
DPH3	-0.580222	0.0392472
YOD1	-0.580173	0.0621183
PAXBP1	-0.580036	0.0726156
GPATCH4	-0.5798	0.052129
ZNF484	-0.579255	0.229702
Sep.07	-0.578493	0.0809577
SIGIRR	-0.578361	0.135397
PHF14	-0.578049	0.0485892
SLTM	-0.578022	0.0790422
EVI5	-0.577602	0.069766
ARID2	-0.57741	0.0585644
CUL2	-0.577385	0.0490038
XRN2	-0.577104	0.0994925
BRCA2	-0.576764	0.145082
WWP1	-0.576761	0.0565329
PECR	-0.576692	0.0790615
RGMB	-0.576512	0.205439
STARD4	-0.576511	0.0602761
MYO5A	-0.576172	0.0320014
NAA50	-0.575818	0.038545
LBR	-0.575651	0.0304577
HMGCS1	-0.57548	0.118364
ZNF678	-0.575165	0.0745068
C9orf41	-0.574797	0.069249
SCML2	-0.574382	0.0325818
PARPBP	-0.573822	0.0793686
CCDC6	-0.573748	0.021973
KIAA1715	-0.573699	0.0715867
FOXN2	-0.573515	0.0868666
TRNT1	-0.573486	0.0786407
PUS7	-0.573331	0.067661
NCOA3	-0.573295	0.102498
C2orf15	-0.572753	0.107729
KCNQ1OT1	-0.572715	0.169041
PTPN6	-0.572519	0.0790422
ATR	-0.571992	0.102323
IER3IP1	-0.571975	0.0362886
KIAA1524	-0.571181	0.0868666
RDH10	-0.571061	0.0320014
ATP2B4	-0.570606	0.0417793
RPE	-0.570524	0.0387501
MKKS	-0.569245	0.0563223
PDS5B	-0.56923	0.0695549
UQCRB	-0.569002	0.0493633
HEATR1	-0.568958	0.0321974
LNX2	-0.568058	0.0232708
ORC4	-0.568017	0.0725172
MTAP	-0.567992	0.02776
SIL1	-0.567504	0.046917
YWHAB	-0.567196	0.0764578
PFKFB2	-0.567099	0.0267424
UHMK1	-0.566665	0.0423125
PANK3	-0.566446	0.0550487
BRCC3	-0.566335	0.0591348
RPAP3	-0.566267	0.113577
LIG4	-0.56604	0.134318
TERF1	-0.565726	0.0490038
OSBPL8	-0.565659	0.133108
MTDH	-0.565573	0.0253878
SCFD1	-0.565379	0.0906893
NAP1L1	-0.565351	0.0361493
RTKN2	-0.565042	0.108941
BDP1	-0.564936	0.158611
TSEN2	-0.564327	0.0387536
DNAJC21	-0.563662	0.0249935
RP11-121C2.2	-0.563554	0.0719796
RPARP-AS1	-0.5635	0.0475871
ERCC6L2	-0.563464	0.0775229
AHCTF1	-0.56341	0.0779783
SS18L1	-0.563344	0.139648
ATRN	-0.563342	0.134318
FANCM	-0.563097	0.140171
STK4	-0.562029	0.0949686
SPHK1	-0.561886	0.0441264
PREPL	-0.561872	0.0501343
EIF3A	-0.56125	0.0452493
EEF1A1P11	-0.561195	0.219654
DUT	-0.561089	0.0257815
AIM1L	-0.560898	0.231719
TRPC1	-0.5606	0.24469
THAP5	-0.560515	0.0485892
ZNF146	-0.560349	0.12116
METTL10	-0.55968	0.0786407
XPO1	-0.559639	0.0375437
KIAA1551	-0.558898	0.175086
NOL8	-0.558811	0.0951457
PLAGL1	-0.558778	0.0354512
RP11-722E23.2	-0.557986	0.129886
HIBCH	-0.557596	0.0812558
IFT81	-0.557469	0.195468
ARL13B	-0.557164	0.0934979
GTF2IRD1	-0.557142	0.207539
CDC7	-0.557031	0.0565232
GNL3	-0.55694	0.0418392
RP11-762H8.2	-0.55678	0.108941
PRPF38B	-0.556718	0.0459713
RPL4P5	-0.5563	0.0645161
CYB5R4	-0.556249	0.0474938
RP11-973H7.3	-0.555841	0.103676
DCP2	-0.555651	0.071559
ANXA2P2	-0.555384	0.146623
SLMAP	-0.55527	0.0424218
RP11-248J18.3	-0.555098	0.0565232
CCDC58	-0.554931	0.038464
RP11-177C12.1	-0.554714	0.173982
BMS1	-0.554667	0.0504391
CRLS1	-0.554263	0.130644
NOC3L	-0.554195	0.0643241
LARGE	-0.554142	0.108831
U2SURP	-0.553985	0.102498
UBXN2B	-0.553777	0.0404355
USP16	-0.553557	0.115459
EXO1	-0.553496	0.074598
RP11-1072C15.4	-0.553422	0.0287054
TUBD1	-0.553301	0.0421939
DUSP5	-0.552884	0.418872
PHF20	-0.55288	0.145901
KPNA3	-0.552497	0.0413987
APITD1	-0.552337	0.175086
Y_RNA	-0.552183	0.132713
GCNT2	-0.551976	0.0340454
MMD	-0.550782	0.0426007
USO1	-0.550661	0.0609917
KCNK6	-0.550546	0.056756
FMOD	-0.550349	0.213126
CHD7	-0.550156	0.0264516
MICU2	-0.550035	0.069249
COA7	-0.550017	0.0368644
HYKK	-0.549959	0.0429332
RMDN2	-0.549655	0.108891
C5orf30	-0.549288	0.0321943
CCT6A	-0.548945	0.0424218
STAG2	-0.548897	0.155208
TFAP2E	-0.548796	0.044823
WDR35	-0.548559	0.131677
DSN1	-0.548535	0.118439
KLHL23	-0.54793	0.0597882
Mar.07	-0.547847	0.112295
PAPOLA	-0.547784	0.0516845
C12orf4	-0.547535	0.0942491
SOAT1	-0.54749	0.0398986
MMP15	-0.547132	0.0765347
KIF2A	-0.546938	0.0504855
CAPZA1	-0.546881	0.0623291
QRSL1	-0.546173	0.0363841
SNHG3	-0.545869	0.0512982
HIGD1A	-0.545566	0.0503337
RTKN	-0.545493	0.0884992
CASP4	-0.545434	0.0284294
XXbac-BPG283O16.9	-0.545326	0.136931
KTN1	-0.545117	0.178504
RRM2B	-0.544642	0.116097
TNPO1	-0.544422	0.0600336
JAK2	-0.543943	0.0591348
IKBKAP	-0.543937	0.0324508
BCAT1	-0.543836	0.13918
PDZD8	-0.543767	0.0389866
POT1	-0.543746	0.102498
NOL10	-0.543547	0.0370304
ATAD5	-0.543446	0.197787
EIF2S3	-0.543314	0.0274842
ELOVL2	-0.542902	0.0876427
INTS8	-0.54288	0.0708558
PDS5A	-0.54281	0.0705985
CPNE7	-0.542663	0.153437
MRPL42	-0.542269	0.0567726
CEP350	-0.542006	0.112338
SENP7	-0.541996	0.152384
BCLAF1	-0.541979	0.0918373
KDM4A-AS1	-0.541721	0.112632
THOC1	-0.541689	0.0990543
FBN1	-0.541508	0.0682032
FPGT	-0.540874	0.0721124
NFKB2	-0.539987	0.0455465
TRMT10A	-0.539937	0.064001
RASA2	-0.539873	0.116552
FLVCR1	-0.539757	0.0331302
ICE2	-0.539671	0.133108
HLA-DQB2	-0.539585	0.351155
SLITRK5	-0.539583	0.0374437
CEP170B	-0.539326	0.0318653
RP11-686O6.2	-0.539314	0.0840594
SFMBT1	-0.539226	0.0306944
KIAA1586	-0.538854	0.0426007
KIF3C	-0.538853	0.292358
EIF4E	-0.538424	0.0369729
ZBTB41	-0.538351	0.23149
REEP2	-0.538193	0.22536
RNF138	-0.538106	0.0740029
LRRC8C	-0.538045	0.0756582
DDX1	-0.537975	0.0501117
SYNJ1	-0.537919	0.101975
EMC2	-0.537897	0.123602
SLC35A3	-0.537737	0.110643
NCK1	-0.537552	0.0733537
AIMP1	-0.537513	0.061454
ADNP	-0.53713	0.105055
APMAP	-0.536863	0.0332401
TRIM33	-0.536677	0.0778765
DDX52	-0.536567	0.0474357
SREK1	-0.536544	0.0953089
C2CD2	-0.536407	0.0591348
PLK4	-0.536384	0.0992124
CSNK1G3	-0.536331	0.0650053
HLA-DQB1	-0.536124	0.195129
ZBTB6	-0.536043	0.0584735
FOXO3B	-0.535655	0.239159
NAA25	-0.535613	0.0636611
ZNF286A	-0.535441	0.0974738
SSB	-0.535292	0.0941699
PAGR1	-0.534799	0.105401
RP11-552M11.8	-0.534792	0.107739
NCL	-0.534412	0.0293154
MDN1	-0.534307	0.0249651
ZDHHC17	-0.534165	0.170788
PLXNB1	-0.533984	0.0857677
HPS1	-0.533932	0.0747845
CASKIN2	-0.533561	0.119564
ATP6V1A	-0.533358	0.0304444
PSMD12	-0.533194	0.0508608
ANAPC4	-0.53296	0.0731869
HPS6	-0.532934	0.0354512
GS1-114I9.1	-0.532697	0.0415043
ERO1L	-0.532462	0.0781627
ZNF624	-0.532224	0.135353
NCBP1	-0.532211	0.0474357
SMIM15	-0.532	0.0609599
VPS13C	-0.531695	0.154524
MEIS2	-0.531571	0.0543224
TAF1B	-0.531536	0.0632341
ZNF280C	-0.531131	0.0804477
RP11-461A8.4	-0.530902	0.0338828
NPM1	-0.530576	0.02776
MMS22L	-0.529802	0.0782557
DDI2	-0.52967	0.033499
UBA6	-0.529618	0.109587
OTUD6B-AS1	-0.528779	0.159986
BPTF	-0.528187	0.0804876
FGFR1OP2	-0.528089	0.101424
CDK1	-0.527641	0.0971488
SMG1	-0.52759	0.0550925
NAA16	-0.52718	0.087459
SMARCAD1	-0.526534	0.0933788
ABCB10	-0.526515	0.0591348
ZFYVE16	-0.526399	0.215501
PRPF39	-0.526078	0.110972
ZNF326	-0.526073	0.0889651
SLC19A2	-0.526008	0.061454
PRMT3	-0.525787	0.0422869
NACA	-0.525307	0.0332401
RN7SK	-0.525014	0.476003
DSTN	-0.524941	0.185994
CENPJ	-0.524788	0.124113
USP47	-0.52443	0.073743
LARP7	-0.52397	0.151587
TNFRSF13B	-0.523898	0.125911
CTB-25B13.5	-0.523587	0.163443
LINC00461	-0.523341	0.0730813
PBRM1	-0.523082	0.0543291
ASUN	-0.522955	0.0744228
RP11-700J17.2	-0.522831	0.247928
DNAJB14	-0.522609	0.191053
TOMM20	-0.52258	0.0336791
PIK3R1	-0.522408	0.060749
RPS21	-0.522227	0.0995139
ZBTB11	-0.522223	0.078517
USP25	-0.521977	0.0870231
TCF12	-0.521806	0.0585179
SPDL1	-0.521735	0.0879504
N4BP2L2-IT2	-0.521436	0.151979
CCDC138	-0.521435	0.13516
GTF2H2C	-0.521037	0.0254149
MSH2	-0.520941	0.0758054
FAM161A	-0.520805	0.0865744
NUP107	-0.520767	0.0765664
PPAT	-0.52055	0.067661
E2F7	-0.52043	0.0539646
SNHG5	-0.520336	0.0359383
NFIL3	-0.519935	0.0797545
RPS2P55	-0.519601	0.139287
ERMN	-0.51934	0.207376
ERGIC2	-0.519236	0.0856685
RP5-1085F17.3	-0.51919	0.103997
RYK	-0.519028	0.029585
TMEM67	-0.518371	0.156281
DHFRL1	-0.518315	0.0609917
ADARB1	-0.518217	0.038545
RBM45	-0.518028	0.0941699
RGS1	-0.517961	0.174578
ALMS1	-0.517906	0.118973
POLK	-0.517814	0.14944
TTPAL	-0.517682	0.0829259
TMEM251	-0.517571	0.0485504
STT3B	-0.517509	0.0325981
CCDC176	-0.517507	0.114602
CBWD3	-0.517392	0.11873
AGPS	-0.517284	0.0545967
C1GALT1	-0.517218	0.0504418
ZW10	-0.517202	0.0506919
COX16	-0.517095	0.0422063
CCDC152	-0.516867	0.172487
MAN2A2	-0.51652	0.0321723
CDIP1	-0.516423	0.0353407
ADM2	-0.516231	0.440678
MBNL1	-0.516135	0.0730472
UBE2K	-0.516053	0.0272743
CCNG1	-0.516009	0.0586042
SRP19	-0.515792	0.0446342
TAF2	-0.515631	0.0500171
AC083843.4	-0.515298	0.226814
ZNF639	-0.514996	0.0404355
FDXR	-0.514983	0.0288989
UGDH	-0.5148	0.0336791
DPF3	-0.514773	0.0632341
TRIM8	-0.514536	0.0672912
C20orf24	-0.514218	0.07698
PSME4	-0.51409	0.033436
KLHL9	-0.514067	0.0533659
AC000123.2	-0.513459	0.12336
EIF1AXP1	-0.513441	0.078747
NRP1	-0.513332	0.140812
BCAS2	-0.513225	0.0786407
DNAJB11	-0.513208	0.0442035
CCNT2	-0.513021	0.108425
HSP90AA2P	-0.512634	0.193337
IMPA1	-0.512536	0.0643241
ATF3	-0.512356	0.0906168
LIN9	-0.512285	0.12993
DENND5B	-0.512225	0.0823827
LRRC69	-0.512144	0.247968
LRRC40	-0.512104	0.164798
RBM39	-0.51183	0.112632
NOP56	-0.511765	0.0605337
MRPL19	-0.511635	0.0329411
NOP58	-0.511341	0.0834318
PYROXD1	-0.51081	0.193432
FYTTD1	-0.510555	0.0743403
SNHG7	-0.510522	0.0367317
IWS1	-0.510418	0.042307
RB1CC1	-0.510247	0.215592
CPEB4	-0.510245	0.0550925
PCNX	-0.510154	0.0542554
DHX35	-0.51011	0.136416
RAP1A	-0.509558	0.0320014
NEDD4	-0.509475	0.125911
CCNC	-0.509474	0.0545538
GGCT	-0.509294	0.0760923
TAOK1	-0.509283	0.101642
TSEN15	-0.508923	0.0593783
VN1R81P	-0.508636	0.158346
NRAS	-0.508585	0.0497715
SLC25A29	-0.508459	0.148306
LL0XNC01-116E7.2	-0.507939	0.12993
UBE2Q2P2	-0.507622	0.218934
TTC26	-0.507212	0.100352
CPD	-0.506595	0.110364
EIF4BP6	-0.505957	0.0580508
CYBRD1	-0.505929	0.0840609
MBOAT2	-0.505875	0.157684
MAP2K6	-0.505841	0.0365239
RP11-2B6.2	-0.50569	0.0467196
TMEM168	-0.505617	0.0472199
RP11-147L13.12	-0.505523	0.0342464
RP11-175O19.4	-0.505481	0.121747
ZNF664	-0.505453	0.0391384
TTK	-0.505155	0.156957
SRM	-0.504685	0.0793686
AAK1	-0.504669	0.203362
MORN2	-0.5045	0.037146
ARVCF	-0.504366	0.048193
GSTCD	-0.504193	0.0353053
SNHG16	-0.504138	0.033436
AL928768.3	-0.504117	0.10307
CTR9	-0.50378	0.0403435
DNAJA1	-0.503755	0.0669052
KDELC1	-0.503658	0.0752537
DPH6	-0.503412	0.0392938
MAP3K7	-0.503364	0.0659122
QSER1	-0.503056	0.0786474
SYS1	-0.502222	0.0421939
BRIX1	-0.501958	0.0450302
THUMPD1	-0.501445	0.0730813
ZNF268	-0.50136	0.167547
TEX9	-0.501332	0.100865
LMAN1	-0.501129	0.0503189
RAPGEF6	-0.501076	0.191964
MTMR6	-0.500805	0.0665163
TM9SF3	-0.500678	0.0424218
NLN	-0.500287	0.0694141
TNK1	-0.500106	0.310555
ATP2B1	-0.49952	0.133108
MPP5	-0.499013	0.0480694
SEC24A	-0.498521	0.0381899
OXCT1	-0.498337	0.0459396
ZNF37A	-0.498264	0.157652
CCDC150	-0.498256	0.143339
ATP7A	-0.498139	0.102129
TMF1	-0.498103	0.181794
ABCB7	-0.497809	0.0305766
RPL5P34	-0.497686	0.0508608
MPP6	-0.497298	0.060749
ALG10	-0.497206	0.0734067
RNFT1	-0.497183	0.152977
BRCA1	-0.497032	0.126335
GSKIP	-0.496977	0.129732
CPOX	-0.496944	0.0396496
RIOK1	-0.496548	0.0474222
ALCAM	-0.496386	0.072984
ZNF138	-0.496349	0.166211
API5	-0.496099	0.0359857
DENND3	-0.496064	0.555345
MAP4K3	-0.495996	0.142895
ATG2B	-0.495773	0.104373
RP5-857K21.11	-0.495649	0.0657581
IMPAD1	-0.495643	0.0389866
CDC27	-0.495533	0.0706936
MTERF3	-0.495141	0.0883594
GPR180	-0.495083	0.112632
RP11-266L9.4	-0.495035	0.0898427
GOLGA6L9	-0.494968	0.18989
ECT2	-0.494763	0.125871
NDUFA5	-0.494566	0.0726156
ZBTB24	-0.494413	0.0516845
ATP11B	-0.494364	0.104358
SLC25A46	-0.494006	0.102323
RP4-765C7.2	-0.493723	0.0932573
GTF2H2	-0.493687	0.0636416
RP11-164H13.1	-0.493348	0.135832
LARP1B	-0.493043	0.0415043
RP5-908M14.9	-0.492992	0.152179
GPATCH2	-0.492772	0.0841663
STRN	-0.492193	0.0654103
TTLL7	-0.492181	0.120017
GDAP1	-0.492044	0.0518474
RWDD1	-0.492024	0.043646
POLR3B	-0.491963	0.0353768
MRPS9	-0.491867	0.041495
HBS1L	-0.491792	0.0726156
DLGAP5	-0.491374	0.102498
KIF3B	-0.491055	0.139
RPL7	-0.490995	0.0372655
SBDS	-0.490866	0.0325981
RP11-362K14.6	-0.490724	0.329882
FXR1	-0.490637	0.073743
SIKE1	-0.4906	0.0643241
DST	-0.490459	0.145962
ITSN2	-0.490215	0.108941
ERCC6L	-0.490117	0.11318
UBA5	-0.490087	0.0593779
SYNCRIP	-0.49003	0.0347368
PRPF4B	-0.489952	0.101265
MYH15	-0.489416	0.089061
GTPBP4	-0.489388	0.0426941
ZC3H8	-0.4893	0.107486
AP001505.10	-0.489102	0.0752537
SUFU	-0.488857	0.087459
RPRD1B	-0.488121	0.213545
PDCD10	-0.488039	0.0781627
C1orf27	-0.488025	0.177936
SPRYD7	-0.488015	0.0318999
FAM73A	-0.487899	0.0687151
DLAT	-0.487844	0.0321822
CNBD2	-0.487687	0.173197
ADAP1	-0.487561	0.170788
IDH3B	-0.487536	0.0821957
PGAP1	-0.487329	0.209585
KIF11	-0.487176	0.14307
UQCRFS1P1	-0.486967	0.290224
ZNF341	-0.486908	0.169031
MED12L	-0.486629	0.0594287
HS2ST1	-0.486552	0.060707
TARBP1	-0.486405	0.065582
WBP1L	-0.486218	0.0336806
DPP8	-0.486193	0.076312
SDAD1	-0.48534	0.0765256
RP11-142E9.1	-0.485325	0.207118
DBF4	-0.485084	0.109693
PRDM10	-0.485078	0.0332068
IGIP	-0.484924	0.173935
NEK4	-0.484777	0.0524777
OTUD4	-0.4844	0.0534431
CDC42EP3	-0.48423	0.0403523
NSA2	-0.484212	0.0415684
AC087884.1	-0.483931	0.0552332
RP11-565F19.2	-0.483502	0.167895
RP1-151F17.2	-0.483022	0.145082
RP11-521B24.4	-0.482822	0.069403
FOXRED2	-0.482546	0.178331
ADAT2	-0.482421	0.117769
HSP90B1	-0.482401	0.0556262
ZBTB33	-0.482244	0.0608352
MALT1	-0.482007	0.073743
MTX3	-0.481965	0.0870089
RRP1B	-0.481805	0.0329319
RPL26P19	-0.481692	0.0966268
DDRGK1	-0.481601	0.0513841
TTC3	-0.481461	0.0986567
RNMT	-0.481301	0.108941
RUNX2	-0.481104	0.377066
PALB2	-0.48066	0.0615239
ABCC4	-0.480571	0.042307
NARS	-0.480518	0.0653501
TGS1	-0.480497	0.0372655
CCNE1	-0.480455	0.0532757
CDC73	-0.480397	0.110625
ANP32E	-0.480305	0.0897633
CLTC	-0.479851	0.0372655
DDX18	-0.47976	0.0593779
ZRANB3	-0.47964	0.0593779
KIF3A	-0.479567	0.135189
MRC2	-0.479483	0.297865
TRPV2	-0.479157	0.0489386
CMPK1	-0.479122	0.0593779
RP11-690D19.3	-0.478323	0.267106
PKI55	-0.478033	0.0802682
ANKRD18B	-0.477952	0.0786161
EPHX1	-0.477803	0.0534431
ZNF528	-0.477793	0.112632
MFAP3	-0.477775	0.0389866
CSPP1	-0.477645	0.110364
DPY19L4	-0.477616	0.100758
ZNF195	-0.477587	0.115379
AGTPBP1	-0.47757	0.117279
STXBP3	-0.477428	0.145973
NUDT9	-0.477322	0.0512982
TFAM	-0.476742	0.0499285
RPL7P9	-0.476702	0.0595848
INTS2	-0.476593	0.0941699
KB-1980E6.3	-0.475979	0.0457047
TOMM5	-0.47593	0.104097
SMN2	-0.47565	0.0667978
EXOSC9	-0.475649	0.053172
RBM25	-0.475484	0.0734045
ALG6	-0.47545	0.0591348
AQR	-0.47535	0.0419997
KIAA1958	-0.474874	0.125697
IFNGR1	-0.474812	0.182536
AP001469.7	-0.474268	0.0776018
CFAP97	-0.474145	0.0992681
CBWD1	-0.474067	0.0557298
CBWD7	-0.474056	0.136609
UQCC1	-0.47372	0.212106
ZNF33B	-0.473641	0.163447
KIZ	-0.473581	0.211855
TSNAX	-0.473461	0.0653209
XXYLT1	-0.473338	0.0730813
NT5DC2	-0.472658	0.0998787
MTM1	-0.472573	0.0800113
SP3	-0.472527	0.0917807
RAB4A	-0.472445	0.0341763
PXN-AS1	-0.472279	0.0465399
PPP2R1B	-0.472222	0.0523696
SPTY2D1	-0.472046	0.0501343
NXT2	-0.471903	0.0904892
NKTR	-0.471787	0.24665
SLC16A7	-0.471654	0.116403
ESCO1	-0.471251	0.257004
RAD51AP1	-0.471189	0.150333
GALNT7	-0.471173	0.1234
RP11-475C16.1	-0.470978	0.0868666
SUPT16H	-0.470701	0.0543291
NFS1	-0.470674	0.210524
TPRKB	-0.470543	0.0698042
RP11-379K17.12	-0.470258	0.292644
N4BP2L2	-0.470218	0.0928504
ZNF280D	-0.47009	0.0917934
USP45	-0.470054	0.224047
PABPC1	-0.470027	0.0336791
UEVLD	-0.469839	0.146428
STRADA	-0.469728	0.230114
PARD6A	-0.469598	0.0711284
ANKRD26	-0.469446	0.231807
SEC62	-0.469376	0.109714
PLA2G12A	-0.469201	0.121079
SHPRH	-0.46896	0.198557
ZNF507	-0.468828	0.124121
EIF4BP7	-0.468719	0.0768047
DPH5	-0.468127	0.0364393
CTD-2006H14.2	-0.467929	0.255784
ARL5A	-0.467409	0.0611777
ZC3HAV1	-0.467392	0.0329411
TMEM33	-0.467301	0.0445851
RPL4P4	-0.467166	0.0426007
ZCCHC6	-0.467059	0.0922224
RP11-501C14.7	-0.46698	0.0764578
ADAL	-0.466563	0.0373552
RBM41	-0.466375	0.229603
HOOK3	-0.466267	0.115379
XRCC2	-0.465862	0.0959569
SAPCD2	-0.465662	0.0665163
GNL2	-0.465456	0.0727114
PGM2	-0.465192	0.0542358
RP11-332H14.2	-0.465108	0.038545
BAIAP2L1	-0.465015	0.0740535
CLCN4	-0.464655	0.100849
TMEM230	-0.46451	0.130076
ABHD13	-0.464438	0.0706936
NAA30	-0.464324	0.0417113
EIF1AX	-0.464142	0.0572076
OTUB2	-0.464103	0.375372
TEX30	-0.464049	0.0696451
UPF3B	-0.463937	0.136989
SGPP2	-0.463913	0.065582
NUP50	-0.463895	0.0501117
CTSZ	-0.463861	0.0653209
PSMD6-AS2	-0.463769	0.303604
SEC23A	-0.463662	0.0740841
HOXA1	-0.463594	0.175086
CWC27	-0.46317	0.114737
CHD9	-0.463035	0.157158
NDUFAF5	-0.462495	0.149058
ARMC8	-0.462447	0.0775229
RP11-423H2.3	-0.462165	0.27957
TPR	-0.462077	0.204813
RNF2	-0.461872	0.115021
PNRC2	-0.46171	0.0726156
IRF2BPL	-0.461707	0.153117
BZW1	-0.461352	0.069236
SLC30A6	-0.461211	0.0529587
PTER	-0.460848	0.0794498
ZNF343	-0.46061	0.167523
BIVM	-0.460488	0.161065
BMPR2	-0.460237	0.0695549
ZSCAN12	-0.459978	0.0457047
PARG	-0.459902	0.0455465
UBE2F	-0.459529	0.125871
TRIP11	-0.459428	0.207155
ETF1	-0.459422	0.0389866
CASC5	-0.459225	0.219814
RP11-127B20.2	-0.459055	0.224083
AC104024.1	-0.459054	0.198554
CCT8	-0.459022	0.0734045
DEPDC4	-0.458972	0.165984
RP11-843B15.4	-0.458955	0.166053
ACTR5	-0.458685	0.200409
USP37	-0.458407	0.0938392
STYX	-0.458187	0.0532757
ZNF148	-0.458177	0.169597
TEFM	-0.458016	0.0508769
RP11-421L21.3	-0.457662	0.0884992
ITGB1	-0.456991	0.0565232
G3BP1	-0.456936	0.0375437
MRPL47	-0.456849	0.0545967
RPRD1A	-0.456847	0.0534431
RP11-92K2.2	-0.456809	0.119103
VPS13D	-0.456696	0.0368644
HNRNPA3	-0.456317	0.0659122
VRK1	-0.4562	0.121135
RANBP6	-0.456064	0.104004
PCMTD2	-0.455786	0.203243
CHST7	-0.455763	0.196921
SLK	-0.455599	0.197126
EIF3H	-0.455196	0.0427566
NUP160	-0.454865	0.0387501
TOMM7	-0.454573	0.0370773
TMEM38B	-0.454497	0.0663257
PLXNC1	-0.454003	0.135558
ZUFSP	-0.453861	0.162428
GLCE	-0.453841	0.0585179
ARFGEF2	-0.453828	0.172208
ATG5	-0.45363	0.0758792
ARL8B	-0.453437	0.0448486
TXK	-0.453407	0.122649
FAM173B	-0.453346	0.0609917
GTF3C3	-0.453319	0.0957401
LATS1	-0.453112	0.0765256
SMC3	-0.453033	0.229766
FAM131A	-0.452444	0.137289
SLC38A5	-0.452431	0.0856524
ZNF480	-0.452406	0.207026
GGT7	-0.452398	0.302616
MTMR2	-0.452344	0.0580009
SMURF2	-0.452183	0.118439
CFAP36	-0.451987	0.080497
ZNF675	-0.451838	0.200757
ATG4C	-0.451828	0.0770638
GCC2	-0.451788	0.282117
LLPH	-0.451761	0.0614571
RCN2	-0.451209	0.0835308
LRP8	-0.450995	0.060707
LYRM7	-0.450941	0.0588913
ZNF322	-0.450754	0.094661
ARFIP1	-0.45033	0.0790615
KIAA1109	-0.450307	0.181766
IFT52	-0.450262	0.161927
C5orf28	-0.4501	0.14003
CENPB	-0.449924	0.0543224
COMMD10	-0.449607	0.0419997
USP34	-0.44959	0.158472
LYSMD3	-0.449238	0.176852
SUV39H2	-0.44871	0.0778321
CPNE1	-0.44854	0.331586
MED4	-0.448505	0.058556
CYP4F26P	-0.447996	0.188733
ZNF271P	-0.447962	0.120239
SPAG1	-0.447922	0.113028
RAB11FIP2	-0.447443	0.0984893
FAM111B	-0.447419	0.319578
CDK5RAP1	-0.447308	0.163017
PABPC4	-0.447264	0.0450302
CEP295	-0.447225	0.272084
RAP2A	-0.447225	0.0667978
GTPBP10	-0.447224	0.0779029
TOP2B	-0.447165	0.114304
WDR44	-0.44708	0.0834318
RP11-75L1.1	-0.44702	0.33022
ZNF644	-0.446982	0.242172
FGD6	-0.446212	0.379407
NFE2L3	-0.446175	0.0497715
PGAM1P7	-0.446031	0.125975
RP11-395L14.18	-0.445802	0.0893737
BBS7	-0.445195	0.123066
CAMKMT	-0.445045	0.0560783
CROT	-0.445001	0.0764903
MTMR12	-0.444969	0.0411551
PCM1	-0.444894	0.190858
TAF9	-0.444355	0.0706936
PNN	-0.444237	0.0936067
SIRT1	-0.444076	0.0690044
HELZ	-0.44402	0.0764558
CTD-2561J22.2	-0.44378	0.401643
ETNK1	-0.443713	0.117997
KATNBL1	-0.443559	0.0978611
TRIM23	-0.443357	0.220122
WDR3	-0.443202	0.0421939
SLC2A6	-0.44273	0.18685
PHF3	-0.442646	0.179612
CEP152	-0.442542	0.234306
GUF1	-0.442282	0.0669052
STRBP	-0.442281	0.0717524
MMP24-AS1	-0.441793	0.222831
ZBTB38	-0.441638	0.0752537
KIF18A	-0.441574	0.289461
MTG2	-0.44156	0.106599
SURF2	-0.441486	0.0661145
BCL2L15	-0.441442	0.304774
XPOT	-0.441343	0.062472
YTHDC2	-0.441335	0.174066
CTNNBL1	-0.441287	0.185254
SMARCA5	-0.440979	0.107486
MED13	-0.440938	0.0800113
APC	-0.440381	0.166927
BAG2	-0.440292	0.0717394
PRKD3	-0.440282	0.0690988
DNAJA4	-0.440193	0.069249
SUPT20H	-0.43996	0.0793868
MDM2	-0.439873	0.0611777
UBR1	-0.439796	0.0823661
GNA13	-0.439724	0.143181
ARHGAP11A	-0.439569	0.15764
SNORD46	-0.439477	0.133663
ZNF354A	-0.439325	0.168835
MYH10	-0.439141	0.0435951
TRMT13	-0.439083	0.18183
GPHN	-0.438997	0.0854167
UTP23	-0.438923	0.0778765
ARHGAP17	-0.43875	0.0443586
BBS10	-0.438561	0.11363
SPCS3	-0.438165	0.0719468
RPN2	-0.43804	0.0825036
ACBD3	-0.437872	0.0534431
CABP1	-0.437602	0.435604
RP11-1105G2.3	-0.437478	0.409287
NUCB2	-0.437421	0.138541
AC007386.2	-0.437042	0.0884992
MRPL50	-0.437026	0.0614195
NDRG3	-0.436993	0.272061
RP11-532F12.5	-0.436772	0.191778
PLEKHF2	-0.436576	0.145527
ABHD12	-0.436522	0.0730472
CCAR1	-0.436522	0.0812558
C17orf80	-0.436492	0.0661145
WNT10B	-0.436438	0.56791
HLA-DRB5	-0.436389	0.371503
ZNF451	-0.436086	0.12116
RP5-1112D6.4	-0.435869	0.511649
CENPF	-0.435546	0.247928
RNF6	-0.435544	0.156723
CLPX	-0.435398	0.0900647
RGS14	-0.435275	0.0714355
PDF	-0.435183	0.11361
SRP72	-0.434905	0.0490038
DONSON	-0.434898	0.0539646
GRPEL2	-0.434564	0.0564489
NUFIP1	-0.434445	0.043646
RP11-613M10.6	-0.434279	0.0640432
NIFK	-0.434238	0.062472
CENPQ	-0.43391	0.186064
ZNF785	-0.433898	0.0620731
MIOS	-0.433748	0.138494
INO80D	-0.433731	0.161324
MGST1	-0.433662	0.0504292
XPR1	-0.433556	0.0733282
SEH1L	-0.433544	0.0717394
TPM1	-0.433478	0.198145
RARG	-0.433294	0.237161
GALR2	-0.433112	0.23248
SRSF11	-0.433071	0.114412
ZNF860	-0.432955	0.142842
PRKRIR	-0.4324	0.065582
HSD17B12	-0.432209	0.0916007
CSTF1	-0.431218	0.193594
VPS54	-0.431183	0.0975417
RP11-283I3.6	-0.431166	0.157639
WDR17	-0.431065	0.22257
IL17RB	-0.431053	0.0893737
USP48	-0.430981	0.0696451
MSH3	-0.430899	0.0473909
SSFA2	-0.430899	0.0994655
MOB1B	-0.430777	0.267455
MCM10	-0.430729	0.0694035
RP11-20O24.4	-0.430721	0.217173
TLK1	-0.430268	0.0629713
SAR1B	-0.430246	0.064001
CCDC59	-0.430169	0.0591348
MIR186	-0.430157	0.331586
LIAS	-0.43	0.0626163
ARV1	-0.42999	0.0740029
RP11-253E3.3	-0.429848	0.0701352
FAM76B	-0.42981	0.190044
ACTR6	-0.429679	0.128797
AKAP5	-0.429631	0.110516
HLA-DRB6	-0.429574	0.180064
CRYZ	-0.42955	0.136931
PLAA	-0.429509	0.0591348
EIF2S1	-0.429413	0.0524777
SYAP1	-0.429386	0.0563223
RP11-556K13.1	-0.429355	0.0673242
ZNF638	-0.429285	0.246616
SNX6	-0.429144	0.0825443
ZBTB37	-0.429109	0.20387
ARFGEF1	-0.428896	0.143837
KIAA1211	-0.428848	0.110364
VPS13B	-0.428841	0.0586042
CREB1	-0.428694	0.11134
TPP2	-0.428269	0.0811715
TCP1	-0.428207	0.0591348
FMR1	-0.427821	0.132924
ENOPH1	-0.427783	0.048987
L2HGDH	-0.427663	0.0597081
STRN3	-0.42763	0.0936601
INPP4A	-0.427533	0.0550925
CCDC66	-0.427473	0.197879
CA8	-0.427432	0.112219
DUS4L	-0.427342	0.129376
RP1-288H2.2	-0.427229	0.0717394
BEX4	-0.42711	0.100264
ARL15	-0.426936	0.114818
STK33	-0.426697	0.12855
CCDC112	-0.426337	0.112219
RBAK	-0.426232	0.177989
RP13-753N3.3	-0.426219	0.342037
CACHD1	-0.426114	0.0840609
RLIM	-0.426063	0.093963
C20orf27	-0.425905	0.119776
PICALM	-0.425855	0.0528534
GTF3C6	-0.425758	0.0639097
SAAL1	-0.425728	0.0539646
KPNA4	-0.425649	0.0550925
CCDC43	-0.425482	0.0594982
CDK17	-0.42544	0.102545
KLHL8	-0.425284	0.0701223
BAG4	-0.425237	0.0786407
RPS18P12	-0.425153	0.0961487
SRP54	-0.425028	0.0719796
CCDC91	-0.424885	0.0864848
CLINT1	-0.424757	0.0575601
VPS36	-0.424753	0.092947
GFPT1	-0.4246	0.0455863
JSRP1	-0.424594	0.358811
LXN	-0.424495	0.110217
BTBD19	-0.424355	0.236613
CASK	-0.424303	0.069766
IPO8	-0.42361	0.0483179
VRK2	-0.423314	0.176852
LMLN	-0.423303	0.108919
TCEA1	-0.423196	0.0799137
CCDC110	-0.422939	0.27325
ATP5E	-0.422596	0.109238
MCF2L-AS1	-0.422518	0.226764
GZF1	-0.42248	0.197148
USP38	-0.422324	0.0534431
SH2D3C	-0.421997	0.249945
EFTUD1	-0.42144	0.0879504
LDLRAD4	-0.420915	0.0578303
IGHG3	-0.420781	0.100859
RFXAP	-0.420594	0.0643241
ANKRD36	-0.420532	0.228611
TMEM191A	-0.420531	0.15098
HELLPAR	-0.420411	0.263249
COX11	-0.420287	0.0722674
TP53RK	-0.419735	0.116782
TMEM206	-0.419616	0.0446342
PTAR1	-0.419401	0.168835
UBXN8	-0.419369	0.0776018
ZMYM6	-0.419224	0.0632341
RP11-526I2.5	-0.418937	0.199108
ZNF559	-0.418875	0.128932
HNRNPR	-0.418791	0.0709999
GPN3	-0.418767	0.117878
PIGU	-0.418657	0.219524
ORC2	-0.418628	0.074598
RSL1D1	-0.418506	0.0485892
CNTRL	-0.418118	0.285735
LYRM5	-0.417938	0.0457047
NIP7	-0.417882	0.0595053
TMEM86A	-0.41776	0.441382
RP11-1141N12.1	-0.417713	0.449029
PSMA3	-0.41769	0.0527009
PAWR	-0.417519	0.11654
CASP7	-0.417335	0.0686766
JMJD1C-AS1	-0.417161	0.0540651
RP11-178H8.7	-0.417087	0.176554
TUBBP1	-0.417021	0.204813
HNRNPDL	-0.416851	0.0634443
SRPK1	-0.41685	0.0550777
EEF1A1P13	-0.416777	0.297191
RCAN1	-0.416705	0.0558296
EED	-0.416393	0.0643241
PUM2	-0.416117	0.060707
UTP14A	-0.416117	0.060707
MAP7D3	-0.415896	0.104097
EID2	-0.415873	0.0854167
HPRT1	-0.415664	0.0459396
KRAS	-0.415397	0.143243
SULF2	-0.415378	0.0657064
SLC5A6	-0.415366	0.0640432
RPAP2	-0.415347	0.221377
ZNF37BP	-0.414929	0.211735
FLNA	-0.414825	0.116209
THUMPD2	-0.414673	0.0928227
GRN	-0.414501	0.0632341
ITPR1	-0.41436	0.137557
BFSP2-AS1	-0.414358	0.192818
SAMD9	-0.414302	0.219774
DGKG	-0.414153	0.0793686
EIF4B	-0.41409	0.0600718
MMGT1	-0.414078	0.0600718
MFSD8	-0.41394	0.154088
CISD1	-0.413904	0.0491463
SAMD10	-0.413703	0.193209
PSMD1	-0.413637	0.0727114
SARS2	-0.4136	0.0730813
RSPRY1	-0.413562	0.054417
ZMYM4	-0.413559	0.0941603
HSDL2	-0.413462	0.108829
PPP6R3	-0.413119	0.0693522
TOMM70A	-0.413046	0.0450302
DYNC2H1	-0.412864	0.485625
ACAP2-IT1	-0.412618	0.393658
MKL2	-0.412617	0.131412
[truncated: 11,383 more rows]

## Sheet: Cluster B
	Log2FC (res vs par)	p.value
CELF2	-9.2005	2.89e-05
RIBC2	-9.04804	1.1e-05
SERPINB5	-6.43384	0.0126743
CCL28	-6.31621	3.77e-05
MEOX2	-5.58475	0.0128634
ZNF57	-5.46678	0.0229241
PWAR5	-5.11331	0.0586857
SYT16	-4.9651	0.0753012
GPHN	-4.76706	0.0692646
ACTN1	-4.76552	0.0079546
ARHGEF26	-4.68321	0.208484
GALNT18	-4.64562	0.0290575
NLGN4X	-4.61031	0.0195031
MID1IP1	-4.33566	0.0760996
SNHG14	-4.16255	0.0955709
KSR1	-4.08896	0.006136
CYP2C8	-3.91931	0.151228
LINC00643	-3.80505	0.0664275
PWAR6	-3.76926	0.0964565
POMC	-3.76414	0.138015
MAP7D2	-3.70473	0.0016552
EPB41L2	-3.45584	0.0498166
POMGNT2	-3.40521	0.0125239
ZNF234	-3.39869	0.0978552
HSF5	-3.28321	0.0008877
SYT1	-3.19595	0.175121
SLC12A7	-3.17119	0.0101315
DCN	-3.01996	0.0555502
CENPE	-3.0162	0.0088798
CES4A	-3.01523	0.0880985
ZNF354B	-2.97571	0.0091863
GMFG	-2.94989	0.0169487
SOX5	-2.93266	0.209319
CAMSAP2	-2.91214	0.0226162
RP11-1H8.5	-2.90733	0.0076711
SNRPN	-2.87498	0.198603
ITGA4	-2.75584	0.008236
C1orf21	-2.69447	0.0071252
GPR157	-2.58673	0.0121936
IGHA2	-2.55233	0.0130496
CEP290	-2.51125	0.0076711
ESF1	-2.49338	0.0076711
DACT1	-2.46324	0.0080479
TMEM98	-2.45246	0.0054149
ALPL	-2.43275	0.0277809
FSD1	-2.39993	0.0177
KIAA1211	-2.37762	0.0133032
RORA	-2.26804	0.0390887
MPP2	-2.26781	0.305862
NHS	-2.24789	0.021098
LRRC49	-2.24461	0.0124183
SLFN12	-2.23795	0.0038351
FRAS1	-2.20859	0.0418736
LRRN3	-2.17896	0.0469253
PNMAL1	-2.15	0.388882
PHEX	-2.13322	0.0066282
KIF20B	-2.1326	0.0111785
ATF7IP2	-2.09752	0.010543
TLR4	-2.06524	0.0043092
BRCA2	-2.04691	0.013145
CYSLTR1	-2.00079	0.0091863
COPS2	-1.94646	0.0062747
MCTP1	-1.94458	0.0151738
MNS1	-1.93593	0.0084962
FAM184A	-1.93416	0.0071252
C20orf96	-1.92058	0.0066282
GSPT2	-1.90747	0.261299
SNORD17	-1.90461	0.0311802
SGOL2	-1.903	0.0118833
ST3GAL1	-1.89482	0.0111596
HIC1	-1.8948	0.0071252
GOLGA4	-1.88141	0.0100365
EEA1	-1.86541	0.0086628
SAMD9	-1.85028	0.009844
NEK10	-1.83826	0.0161729
DENND3	-1.83019	0.0267378
IFITM1	-1.81087	0.008781
AKAP7	-1.80736	0.0882914
LINC00461	-1.78245	0.0100365
CHML	-1.77988	0.0077012
ADTRP	-1.75545	0.0077012
CD8A	-1.7396	0.0092872
SPOCK3	-1.73199	0.07022
ANKRD12	-1.72897	0.0124183
DUSP4	-1.72809	0.0470351
CCPG1	-1.70225	0.0124183
ETAA1	-1.69637	0.0087921
SAMD9L	-1.68807	0.0124955
CEP152	-1.68446	0.0127643
ZWILCH	-1.68299	0.0142051
STEAP1	-1.68025	0.0243551
LIG4	-1.67785	0.0100365
ZNF257	-1.66595	0.0132076
BIVM	-1.66531	0.006136
RPS6KL1	-1.66076	0.0232056
DLG2	-1.64441	0.0038351
MAB21L1	-1.64275	0.175318
DNTTIP2	-1.64208	0.012349
GLS2	-1.64156	0.0137168
AGPAT2	-1.63766	0.161513
CSE1L	-1.63582	0.0111304
HMGN5	-1.61566	0.0149302
PDE3B	-1.60979	0.117247
ZNF788	-1.60886	0.331208
HEPACAM2	-1.60521	0.0076711
SLC27A2	-1.6044	0.0066282
APOBEC3C	-1.60252	0.0205829
NCKAP1	-1.59761	0.0125239
ZNF286B	-1.58407	0.0152157
SLMO2	-1.58339	0.0079546
TIGD4	-1.57826	0.0291134
AP4E1	-1.57605	0.008236
BNIP2	-1.56169	0.0095527
CAB39L	-1.55227	0.0047558
ABCD2	-1.54256	0.0138826
OTUD6B	-1.54073	0.0106032
LINC01415	-1.54061	0.0092872
KIAA1551	-1.53122	0.0121108
GPR183	-1.52663	0.0069206
IGHA1	-1.52367	0.0148361
KIF18A	-1.52149	0.0138312
FAM171B	-1.51985	0.0118545
SRFBP1	-1.51936	0.008236
MEIS2	-1.51855	0.0084994
HSP90AA2P	-1.51093	0.0133032
SCOC	-1.51004	0.0079075
SACS	-1.50635	0.0079546
UBASH3B	-1.50475	0.207947
DNAJB14	-1.49593	0.0134194
CHORDC1	-1.49322	0.0097198
PLS1	-1.49205	0.0083941
ENPP1	-1.48393	0.298977
WBP5	-1.48393	0.255532
LRRCC1	-1.48254	0.0206817
GPR180	-1.47875	0.0077012
IGSF10	-1.47646	0.0324862
CREB5	-1.47626	0.0112938
HSPD1P1	-1.47252	0.0076711
RGMB	-1.46661	0.0341541
LRRC40	-1.46412	0.0099893
ICE2	-1.46093	0.0124183
ZNF157	-1.45926	0.154905
SUCLA2	-1.45635	0.0079075
KBTBD8	-1.45263	0.0082978
FAHD2B	-1.45257	0.0588559
GIN1	-1.44602	0.0097198
AKAP9	-1.44462	0.0163777
RECQL	-1.4439	0.0106774
TTK	-1.43376	0.0101315
CEP162	-1.43007	0.0223993
GABRB2	-1.4273	0.0086744
FAM111B	-1.4265	0.0197487
RP11-843B15.4	-1.41895	0.0169409
SMC2	-1.41756	0.0124183
PPIG	-1.41674	0.012349
SLC4A7	-1.41558	0.0071252
IFT74	-1.40728	0.0099893
ABHD13	-1.40505	0.0058769
PDE4D	-1.40235	0.0584363
NBN	-1.40089	0.0101537
RAP2A	-1.39179	0.0059957
DEK	-1.3915	0.0112938
TEX30	-1.38984	0.0130448
ZNF770	-1.38245	0.0125239
POLR3G	-1.3805	0.0103386
NEMF	-1.37867	0.0133252
F5	-1.37856	0.0284249
KTN1	-1.37686	0.0130615
STAP1	-1.37251	0.0121936
HOXA7	-1.37225	0.0138317
CCDC110	-1.3718	0.0133032
FAR1	-1.37131	0.0101315
CYP1B1	-1.36636	0.0735347
AC083843.4	-1.36415	0.0283278
MOB4	-1.35997	0.010678
USP15	-1.35834	0.0111785
ASPM	-1.35801	0.0271791
RP11-700J17.2	-1.35505	0.0151738
ASZ1	-1.35437	0.172192
SASS6	-1.35235	0.013145
TRMT10C	-1.35165	0.0101315
DMXL2	-1.34844	0.0269962
PHIP	-1.34531	0.0154409
CEBPZ	-1.34423	0.010678
MAPK6	-1.34389	0.0092872
POLR3F	-1.33902	0.0172495
RIF1	-1.33739	0.0147046
RP11-762H8.2	-1.33435	0.0197483
ZNF92	-1.33375	0.0136722
PNPLA5	-1.33349	0.0295239
DNAJA4	-1.32945	0.006136
FAM105A	-1.32607	0.0058769
GCC2	-1.32556	0.0136913
ATRX	-1.32437	0.0181842
POLK	-1.32406	0.0123094
ESCO1	-1.32191	0.0133032
CWC22	-1.31995	0.0133252
MAP4K5	-1.3191	0.0085447
SMC6	-1.31881	0.0133793
Sep.07	-1.31719	0.0124183
LARP7	-1.31705	0.0155701
MCM8	-1.31609	0.0270594
TRPM7	-1.315	0.0114329
FAM63B	-1.30829	0.0118772
MAP9	-1.30704	0.013145
TRIP11	-1.30638	0.0135811
PYROXD1	-1.3046	0.0124183
FOXN2	-1.30376	0.0091863
HSPA1A	-1.30275	0.0069206
CCDC132	-1.30092	0.0101315
PGM2L1	-1.29693	0.0380574
MTERF1	-1.29656	0.0122676
ANKDD1A	-1.2933	0.0314527
EMC2	-1.28823	0.0101315
SMC3	-1.28806	0.0151738
MRPL1	-1.28489	0.008236
STAG1	-1.28394	0.0124183
RB1CC1	-1.28377	0.0136722
CCDC112	-1.28279	0.0099857
DCUN1D1	-1.28219	0.0114644
PTK2	-1.2818	0.0076711
NEDD1	-1.28115	0.0105396
DNAJC2	-1.2807	0.0124183
TUBB4A	-1.27998	0.0148143
ZFP37	-1.27667	0.0285316
TEX9	-1.27579	0.0101315
ATP13A3	-1.27395	0.0084994
TMTC3	-1.27181	0.0158547
DYNC2H1	-1.2711	0.0406943
LEO1	-1.27074	0.0151738
STAG2	-1.27068	0.0126818
ZBTB6	-1.27053	0.0076711
KDELC1	-1.26737	0.0059823
AP000783.1	-1.26717	0.0290793
TPP2	-1.26456	0.0071252
ZNF267	-1.25927	0.0136913
PLA2G16	-1.25856	0.0105396
RP4-568C11.4	-1.25545	0.106276
CASP8AP2	-1.25462	0.0162525
CENPU	-1.2534	0.0136722
TRMT10A	-1.25248	0.0095152
MANEA	-1.25073	0.0196757
POT1	-1.25047	0.012349
HERC2P3	-1.24776	0.0415234
GDPD1	-1.24679	0.0076711
EIF2S2	-1.24652	0.0110286
TBK1	-1.2431	0.0118103
UBR1	-1.24252	0.0124183
THAP10	-1.24249	0.17825
RP11-819C21.1	-1.2416	0.0124957
KDM7A	-1.23783	0.0360086
ARHGAP5	-1.23668	0.022249
NEDD4	-1.23592	0.0097198
BCAT1	-1.23348	0.0079546
ELK3	-1.23139	0.0216816
RP11-379K17.12	-1.23004	0.0155619
CHAC2	-1.22767	0.0105396
RIOK2	-1.22555	0.0097198
HAUS6	-1.22477	0.0124183
MPHOSPH10	-1.22413	0.0124183
KRR1	-1.22301	0.0105749
PARD6B	-1.2206	0.0077012
ZNF138	-1.21952	0.0130615
FKTN	-1.21883	0.013054
SCAMP1	-1.21882	0.0079546
TNFRSF1B	-1.21862	0.0136722
MYSM1	-1.21786	0.0136722
ZNF644	-1.2178	0.0160861
ARHGAP11A	-1.2173	0.0216037
PUS7L	-1.21728	0.0165766
ZNF146	-1.21647	0.0125239
ZNF569	-1.21346	0.0114675
CASC5	-1.21239	0.0263603
FOXO3B	-1.21128	0.0615943
NMD3	-1.2091	0.0100365
CRNKL1	-1.20899	0.0085447
ASAH2B	-1.20831	0.0120795
SENP7	-1.20446	0.0125407
VILL	-1.20394	0.138719
WDHD1	-1.20322	0.0151738
SIX4	-1.20227	0.0172495
SLTM	-1.20182	0.0138312
USP16	-1.20155	0.0143122
CCDC152	-1.19786	0.0133032
GNG2	-1.19766	0.0371256
HSPA4L	-1.19706	0.0100365
CEP83	-1.19701	0.0155619
RP11-815I9.4	-1.19668	0.0241525
VPS13A	-1.19456	0.0147709
HSPH1	-1.19346	0.0133696
TBX21	-1.19332	0.0153151
TRMT11	-1.19293	0.0092872
GOLGB1	-1.18856	0.0137997
DYNLT3	-1.18511	0.0087921
SLC7A11	-1.18504	0.0132152
OTUD6B-AS1	-1.18409	0.0163219
ZC3H15	-1.18283	0.0121936
FAM198B	-1.18229	0.0079546
PIBF1	-1.17892	0.0146216
ERGIC2	-1.17704	0.0082978
DPP8	-1.17532	0.0133032
CCDC186	-1.17425	0.0142761
PPP4R4	-1.17395	0.0130688
MIR186	-1.17362	0.0314134
STK38L	-1.17216	0.0092872
CCDC15	-1.16866	0.0146139
KIF16B	-1.16607	0.0066282
CHD1	-1.1654	0.0126743
IMPA1	-1.16499	0.0076711
CYP1A1	-1.1639	0.0462701
CLOCK	-1.16018	0.0130615
ZGRF1	-1.1592	0.0166743
VPS13C	-1.15707	0.0269517
ADAM10	-1.15325	0.0095734
RSL24D1	-1.15294	0.0074018
SLC35G2	-1.1523	0.010678
IFT81	-1.15169	0.0280682
TTC33	-1.15092	0.0066042
KIAA0020	-1.15036	0.0151738
PMS1	-1.15011	0.0114104
RNF219	-1.14901	0.0097198
MBOAT2	-1.14839	0.0190898
ECHDC1	-1.1483	0.0136722
TTC21B	-1.14775	0.0146139
NFYB	-1.14699	0.0105396
ACPP	-1.14676	0.0162659
TRIM23	-1.14614	0.0151738
RP11-121C2.2	-1.14367	0.0132152
TCF12	-1.14323	0.0172027
KIAA1586	-1.14227	0.0076711
ABCE1	-1.14135	0.0088837
HSP90AA1	-1.14035	0.0152036
SNX9	-1.13727	0.0601321
CLGN	-1.13535	0.0217779
BLM	-1.13461	0.0108458
OSBPL8	-1.13432	0.0136753
CCP110	-1.13278	0.0151738
OPA1	-1.13203	0.0101315
NOC3L	-1.13132	0.0087921
GPCPD1	-1.13047	0.0130496
BDP1	-1.13046	0.0206817
ARL13B	-1.13038	0.0125239
RP11-797A18.6	-1.13029	0.0086258
SREK1IP1	-1.13007	0.0121455
NDUFA5	-1.12895	0.0097198
CWC27	-1.12822	0.0125407
RANBP2	-1.12804	0.0147709
RBL1	-1.12746	0.0199224
ZNF91	-1.12712	0.083828
RP11-142E9.1	-1.12681	0.0243551
SNRPB2	-1.12641	0.0112968
NAE1	-1.12529	0.0097198
TATDN1	-1.12525	0.0097198
PDCD10	-1.1251	0.010678
PSMC6	-1.124	0.008657
MIS18BP1	-1.12218	0.0192766
SKIV2L2	-1.12189	0.0097198
ZNF268	-1.12116	0.0161545
EEF1E1	-1.12079	0.0077012
DHX29	-1.11999	0.0115067
MTRNR2L12	-1.11993	0.0778265
RP11-48B3.4	-1.11992	0.0118605
KMO	-1.1199	0.0077012
ZFYVE9	-1.11987	0.0451388
C6orf211	-1.11976	0.012349
TWISTNB	-1.11888	0.012349
CHM	-1.11828	0.0099785
RP11-1072C15.4	-1.11733	0.0169409
SMC5	-1.11725	0.0161648
CCNE2	-1.1171	0.0199224
GMFB	-1.11665	0.0112904
USP45	-1.11633	0.0188521
DIS3	-1.1159	0.0110348
FGD6	-1.11573	0.0185006
RP11-75L1.1	-1.11534	0.0729946
CWF19L2	-1.11442	0.0239846
ZNF260	-1.11363	0.0124957
PPP4R2	-1.11314	0.0103386
B4GALNT3	-1.11289	0.0125239
MBNL2	-1.11216	0.016987
RICTOR	-1.1116	0.0169535
ORC3	-1.11109	0.0136009
IFITM2	-1.11103	0.013552
TMOD3	-1.11002	0.0099893
NAP1L5	-1.10843	0.146495
CD69	-1.10768	0.0206817
FANCB	-1.10643	0.0210446
MPHOSPH6	-1.1057	0.0104312
ITCH	-1.10471	0.0112938
SPOPL	-1.10398	0.0100365
AGL	-1.10361	0.0124183
PPIP5K2	-1.10353	0.0126456
TRAPPC13	-1.10293	0.0130026
KIF15	-1.1003	0.0178967
ZNF480	-1.10018	0.0186762
ARPP19	-1.09997	0.0125003
RPAP2	-1.0998	0.0157766
SCFD1	-1.09935	0.0137997
USP1	-1.09844	0.0124183
KPNA5	-1.09706	0.0124183
DLEU2L	-1.09683	0.0814886
PNPT1	-1.09606	0.013552
FAM91A1	-1.09373	0.0087921
HAT1	-1.09177	0.0125239
CTDSPL2	-1.09172	0.0088798
UBLCP1	-1.09139	0.0153299
USP8	-1.09126	0.0131016
HOMER1	-1.09126	0.0083548
CALCRL	-1.0887	0.0133252
PGAP1	-1.08815	0.0247912
CUL5	-1.08743	0.0114435
THAP5	-1.08531	0.0111426
DCLRE1A	-1.08521	0.0114104
CD2AP	-1.08482	0.0128022
AL928768.3	-1.08391	0.0085779
C21orf91	-1.08232	0.0125003
EVI5	-1.08214	0.0125239
AC006042.8	-1.08191	0.0273792
PPP4R1L	-1.08125	0.0279281
ZRANB3	-1.07985	0.0084994
KIZ	-1.07913	0.0127221
CCDC88A	-1.07746	0.0241768
ZDHHC21	-1.07575	0.0151738
PARPBP	-1.07552	0.0129738
NOL8	-1.07533	0.0137573
ATAD5	-1.07532	0.024399
RPAP3	-1.07404	0.0132152
SHOC2	-1.07395	0.0087106
ZNF845	-1.07387	0.0136753
PLK4	-1.07376	0.0133252
SCARNA15	-1.07343	0.0130602
ZNF546	-1.07223	0.0082978
RP11-96K19.4	-1.07212	0.0133032
NOL11	-1.07207	0.0114104
FAM76B	-1.07177	0.0129389
FPGT	-1.07076	0.0112601
CBX3	-1.07036	0.0126734
RP11-267M23.1	-1.07021	0.0206817
ANKRD32	-1.0701	0.0133696
TGDS	-1.06964	0.0092765
FAM35A	-1.06776	0.0112938
ZHX1	-1.06766	0.0186707
CTD-2002H8.2	-1.06721	0.0364814
ASNSD1	-1.06685	0.0084994
RP11-343L5.2	-1.0658	0.0314825
HYKK	-1.06499	0.0587063
NUDCD1	-1.06393	0.0092872
PRPF40A	-1.06315	0.0133032
MIER3	-1.06265	0.0157766
ZBTB32	-1.06233	0.0169409
SNX10	-1.06211	0.012349
RP11-85I17.2	-1.06199	0.0429031
NCAPG	-1.06172	0.0149125
DEPDC1	-1.06152	0.0235168
RPGR	-1.06065	0.0133696
LTV1	-1.06051	0.0189543
DSCC1	-1.06047	0.0168655
FANCM	-1.06019	0.0253882
DPM1	-1.05963	0.0124183
SHPRH	-1.05783	0.0131314
LYAR	-1.05726	0.0121936
RBAK	-1.05724	0.0151423
DLGAP5	-1.05711	0.0119954
CEP295	-1.05684	0.0359139
NOP58	-1.05674	0.0124183
UBE2V2	-1.05608	0.0099785
RP11-325D8.1	-1.05544	0.0258258
PTPRE	-1.05408	0.0886477
PPWD1	-1.05388	0.0151738
AMD1	-1.05372	0.0091007
CBWD5	-1.05257	0.0121936
PIK3C2A	-1.05254	0.0210045
SUZ12	-1.05066	0.0131314
SLC17A9	-1.05027	0.0632401
ARL5A	-1.04977	0.0082978
LRRC58	-1.04963	0.0105396
LIN7C	-1.04901	0.0100365
ZNF382	-1.04897	0.013145
TBC1D8B	-1.0487	0.0185381
SSB	-1.04813	0.0127221
SMC4	-1.04772	0.0277034
ANKRD36	-1.04601	0.0235489
AIMP1	-1.04574	0.0101315
NANP	-1.04463	0.0393354
SLC35E4	-1.04437	0.133482
FCHO2	-1.04294	0.0132152
N4BP2	-1.04244	0.0152036
TRMT6	-1.04165	0.0248638
LYSMD3	-1.04043	0.0190397
DDX21	-1.04002	0.010135
RP11-768B22.2	-1.03836	0.0066282
ZNF518A	-1.0382	0.0424497
TAF1D	-1.03806	0.0124183
PCGF5	-1.03728	0.0141958
CHUK	-1.0367	0.0099893
RP11-1141N12.1	-1.03548	0.0924333
DBF4	-1.03539	0.013803
ZNF813	-1.03519	0.0124183
CENPC	-1.03501	0.0204633
RP11-178H8.7	-1.03336	0.0101315
CENPK	-1.03333	0.0149985
PIGK	-1.03224	0.0115067
ST3GAL4	-1.03219	0.253912
RP11-284N8.3	-1.03152	0.0181714
CTC-534A2.2	-1.03132	0.0160171
ZZZ3	-1.03108	0.0136722
EFCAB7	-1.0303	0.0130615
ZNF441	-1.02845	0.0247912
SLK	-1.02799	0.0152114
GLMN	-1.02673	0.0124183
ANKRD26	-1.02598	0.0300648
UBE3A	-1.02553	0.0077486
TERF1	-1.02432	0.0097198
WDR36	-1.02347	0.008877
RPF2	-1.0225	0.0083941
UTP15	-1.02119	0.0129389
RAD54B	-1.02099	0.0133032
FAM92A1	-1.02097	0.0136722
ARAP2	-1.02029	0.0140875
MIR1282	-1.01885	0.0620465
MPP7	-1.01832	0.012349
RP11-739N10.1	-1.0183	0.0133032
SP4	-1.01797	0.009134
NDFIP2	-1.01792	0.0084994
RP11-218F10.3	-1.01601	0.0148555
C11orf65	-1.01511	0.0208792
MYO5A	-1.01428	0.0133696
RP11-152N13.16	-1.01355	0.028984
DCAF13	-1.01319	0.0101315
SERINC4	-1.01271	0.0529001
KIF5B	-1.0126	0.0161229
ABCD3	-1.01234	0.011564
STXBP3	-1.01215	0.0133032
DNAJC3	-1.01196	0.0099857
EXOC5	-1.01101	0.0151309
ZMPSTE24	-1.01099	0.0130615
ALKBH8	-1.01087	0.0101109
LTN1	-1.01035	0.0185606
RP11-5C23.1	-1.01004	0.009844
RMI1	-1.00942	0.0186707
THOC2	-1.00913	0.0179268
TMF1	-1.00902	0.0211977
APC	-1.00877	0.0189287
UFL1	-1.0073	0.0121616
DTWD1	-1.00721	0.018828
EIF3E	-1.00576	0.0118359
EPT1	-1.00422	0.0124183
RRP15	-1.00418	0.0168646
TOP1	-1.00346	0.0124183
DENND4A	-1.00326	0.013145
MT-ND6	-1.0032	0.101091
DGKH	-1.00275	0.0153087
ZNF195	-1.00256	0.0130496
FCRL4	-1.00219	0.221578
EIF3J	-1.00144	0.011373
ZDHHC17	-1.00134	0.020967
ZNF280D	-0.999998	0.0136753
RGS1	-0.999589	0.0198726
ENPP4	-0.999497	0.0124183
IREB2	-0.998574	0.010678
MIER1	-0.9983	0.0118359
RBM41	-0.998231	0.0394086
CDK1	-0.997548	0.0117653
STXBP4	-0.997268	0.0185006
CLPX	-0.997089	0.0161982
RANBP6	-0.996426	0.0126456
ZNF292	-0.995791	0.0136741
RP13-753N3.3	-0.99446	0.0492513
LRPPRC	-0.994318	0.0091863
ZNF829	-0.993166	0.0361928
GABPA	-0.99315	0.0133032
MTIF2	-0.992388	0.0123891
NAA15	-0.992216	0.012349
KIAA1279	-0.991529	0.0399231
HMMR	-0.991167	0.0273013
XXbac-BPGBPG55C20.2	-0.990222	0.0177868
ADAMTS6	-0.989609	0.0154361
BCLAF1	-0.989483	0.0136913
CENPQ	-0.988815	0.0133696
EIF4E	-0.988698	0.0085447
PRPF39	-0.987795	0.0185006
TMED7	-0.986895	0.0101315
TASP1	-0.986846	0.0199339
U2SURP	-0.986507	0.0136722
ABCA11P	-0.985901	0.014385
AP1AR	-0.985719	0.0130615
GCFC2	-0.985716	0.009534
PHLDB2	-0.985229	0.0077012
PPP2R3C	-0.984904	0.0103386
WDR89	-0.984819	0.013145
LRRC16B	-0.983426	0.0871033
SNX4	-0.983035	0.0097198
FAM135A	-0.981895	0.0207893
SLC16A14	-0.980275	0.0100365
GADD45G	-0.980223	0.150097
BRIP1	-0.979499	0.0215677
TBC1D23	-0.977066	0.012349
CENPF	-0.976352	0.0361254
UPF2	-0.975859	0.0138473
AASDHPPT	-0.975757	0.0085447
PARVG	-0.975058	0.0454802
NXT2	-0.974872	0.0131079
AK9	-0.97473	0.0118772
RP11-53O19.3	-0.973783	0.0121455
RP11-517B11.7	-0.973417	0.0147617
TIPIN	-0.971425	0.0347033
ORC4	-0.971359	0.0126456
SCYL2	-0.971001	0.0133032
SMIM13	-0.969542	0.008657
RNF6	-0.969189	0.019046
SUV39H2	-0.968345	0.0101315
TANK	-0.967241	0.0276398
JMJD1C	-0.966471	0.0199864
ZNF670	-0.96619	0.0121455
RP11-342K6.2	-0.965767	0.0163259
POLR2M	-0.965417	0.0108458
ATAD2	-0.964813	0.0191468
ZNF37A	-0.964399	0.0258925
IER3IP1	-0.962919	0.0084994
MTMR6	-0.961924	0.009844
CAPZA2	-0.961595	0.0129389
EML5	-0.961477	0.0178956
KIF5C	-0.961458	0.0718373
MEX3A	-0.961444	0.269761
SREK1	-0.960903	0.0161729
C5orf28	-0.960355	0.016344
TRNT1	-0.960023	0.0135298
SNCAIP	-0.959087	0.0157766
RP11-362K14.5	-0.959074	0.0124183
OGDHL	-0.958539	0.0722487
ACSL4	-0.958361	0.0092872
RP5-967N21.11	-0.958017	0.028984
METTL14	-0.955866	0.0133168
ZNF726	-0.955758	0.261299
RP11-288C18.1	-0.955306	0.0260018
SMARCAD1	-0.954976	0.0134662
COCH	-0.954261	0.0167082
ZBTB8OSP2	-0.953794	0.0343049
NMB	-0.95282	0.0258258
RP11-690D19.3	-0.952349	0.0326636
DLD	-0.951441	0.010678
NUP35	-0.951198	0.0114604
SLC39A10	-0.950126	0.0097198
PPP1CB	-0.949783	0.0097891
PAK1IP1	-0.949238	0.0136722
XPO4	-0.948355	0.012349
SECISBP2L	-0.948324	0.010678
FASTKD3	-0.948191	0.0136722
WDR43	-0.947697	0.0099857
FGFR1OP2	-0.947641	0.0154361
GOLGA8B	-0.947508	0.0658971
GTF2F2	-0.947432	0.0088798
ADAM9	-0.946999	0.0118359
PHF3	-0.946967	0.0192684
RFX7	-0.946934	0.0147076
ZFAND1	-0.94662	0.0092872
TYW5	-0.946291	0.0203556
MPZL2	-0.946037	0.0374989
ZNF638	-0.94583	0.0294904
BBS10	-0.945079	0.0122193
MBNL1	-0.944591	0.0125239
DHX36	-0.941131	0.0136722
HSP90B1	-0.94083	0.0088837
PAG1	-0.939468	0.0136722
LEPR	-0.937979	0.0087921
NEK1	-0.937721	0.0235796
CEP135	-0.93736	0.0370763
NIN	-0.935363	0.0124955
N4BP2L2	-0.935077	0.0130615
CCDC18	-0.93395	0.0398142
LINC00657	-0.933941	0.0139334
GALM	-0.933528	0.0464155
MYT1	-0.933319	0.031814
OPN3	-0.931827	0.0170767
RASA2	-0.931017	0.0161545
MOSPD2	-0.931011	0.0136741
AKAP11	-0.930889	0.0215677
MRPL50	-0.9303	0.0082978
CCNJ	-0.930062	0.014044
ZNF624	-0.929845	0.0336323
MORC3	-0.929766	0.0178621
FAM227A	-0.92969	0.0076711
ZBTB11	-0.928887	0.0111785
SNX5	-0.928327	0.0210342
MAN2A1	-0.928326	0.0133032
EIF5B	-0.927764	0.0160712
USP47	-0.927425	0.0133252
TXNDC9	-0.926272	0.0111785
KATNBL1	-0.925982	0.0223689
WRN	-0.92585	0.0172495
CTNNAL1	-0.925491	0.010678
ICK	-0.925371	0.0100365
PFDN4	-0.925012	0.0096495
NSRP1	-0.924524	0.0235547
CCDC138	-0.924088	0.0223385
CCDC66	-0.923475	0.0260169
RAD18	-0.922748	0.0126456
DDIAS	-0.922681	0.0240951
KIAA1524	-0.922509	0.0186707
DCUN1D4	-0.92192	0.0117653
BRIX1	-0.921512	0.0103386
LRRFIP1	-0.9212	0.0118605
TVP23B	-0.921021	0.013145
GALNT1	-0.920894	0.0216816
ZNF252P	-0.920715	0.0136722
DYNC2LI1	-0.919046	0.0125239
RP11-324I22.3	-0.918081	0.0350101
SOCS4	-0.917874	0.0182332
WWP1	-0.917668	0.0100365
NIPBL	-0.917523	0.0189883
LMAN1	-0.916885	0.0111529
LCORL	-0.916604	0.022249
RP11-427J23.1	-0.916531	0.0169477
LYRM5	-0.916493	0.0165618
C18orf54	-0.915801	0.0137997
UBE2Q2	-0.914619	0.0159583
GSKIP	-0.914133	0.0160861
DPH3	-0.913819	0.0107085
ATP6V1C1	-0.913488	0.0118772
KIF23	-0.913057	0.0204626
C12orf29	-0.911346	0.0092872
CUL2	-0.911257	0.0121936
Mar.07	-0.911182	0.0167403
TTC37	-0.910141	0.0197216
TROVE2	-0.910093	0.0300794
RP11-258C19.7	-0.909285	0.0204409
MTX3	-0.909243	0.013552
RNF125	-0.908913	0.0169409
TFAM	-0.908402	0.0097198
BEND4	-0.908125	0.0125239
CTD-2561J22.2	-0.90727	0.0619428
PSTPIP2	-0.907227	0.209143
ZNF451	-0.907181	0.0121936
TDG	-0.906756	0.0126456
SLC25A46	-0.906354	0.0136913
FAM81A	-0.90492	0.0161648
AC083843.1	-0.903957	0.0285316
CCDC59	-0.903427	0.0094921
ZDHHC14	-0.902658	0.290164
CYCS	-0.902175	0.0111976
RASSF6	-0.90214	0.0495501
TWF1	-0.902017	0.0183032
RAB11FIP2	-0.901955	0.0136014
RTEL1-TNFRSF6B	-0.901843	0.205595
ZMYND11	-0.901818	0.008781
POLQ	-0.901372	0.0330531
ARL4D	-0.900703	0.0349458
YTHDC2	-0.899043	0.0187502
SPAG1	-0.898789	0.0172495
CD1D	-0.8983	0.245575
ZEB1	-0.898223	0.0432316
SMIM15	-0.898179	0.0122175
UBA6	-0.897891	0.0188189
FEM1B	-0.897326	0.0124955
DPH6	-0.897137	0.0236517
CBWD7	-0.896259	0.0141607
WDR17	-0.895736	0.0295239
KRAS	-0.895684	0.0124183
NAA25	-0.894501	0.0124183
LMBRD2	-0.894396	0.0240617
CCDC82	-0.894239	0.0178151
PDS5A	-0.893329	0.0133032
THUMPD1	-0.893289	0.0134194
RP5-857K21.7	-0.892444	0.252907
SMCHD1	-0.890442	0.0283039
RAB27A	-0.890162	0.0122134
CYB5R4	-0.890107	0.0124183
ARFGEF2	-0.889884	0.0243551
RAD51AP1	-0.888725	0.0219191
IL6ST	-0.888326	0.0278385
IBTK	-0.888139	0.012349
NIPA2	-0.886984	0.0134194
RP11-932O9.10	-0.886861	0.036708
BHLHE41	-0.886379	0.0300307
AC127904.2	-0.886082	0.0233846
RAD50	-0.886049	0.0267825
REV3L	-0.885572	0.0279785
ACTR6	-0.885472	0.0107426
MOB1B	-0.885443	0.0150181
ZNF780A	-0.885055	0.0126649
MCAM	-0.885003	0.0149985
KIF11	-0.884323	0.0247399
SPDL1	-0.884272	0.0161619
JAK2	-0.884241	0.0130496
GNPTAB	-0.883852	0.0140875
BZW1	-0.883582	0.0114104
UBE2Q2P2	-0.883003	0.0896643
AC159540.1	-0.882688	0.0512843
RDX	-0.882524	0.0115067
DGCR11	-0.882515	0.0296343
BCAS2	-0.882333	0.013145
RSRC2	-0.881798	0.0159583
SORT1	-0.88176	0.0085779
RAB13	-0.881718	0.0151738
USP25	-0.881635	0.0126456
CEP70	-0.881135	0.0235982
RP4-671O14.6	-0.880816	0.052518
GIPC1	-0.880593	0.0207603
AQR	-0.879286	0.0161982
DCAF4L1	-0.877471	0.123703
BAZ1A	-0.87742	0.0168646
ZNF567	-0.877092	0.0399231
LRRFIP1P1	-0.876672	0.0172844
TARSL2	-0.876644	0.0270586
GFM1	-0.875588	0.0172027
TMEM161B	-0.875213	0.0136009
GOLGA6L9	-0.874809	0.065048
ZRANB2	-0.874707	0.0151705
TMEM106B	-0.874548	0.0158547
VRK1	-0.874084	0.0145321
NDUFAF4	-0.873922	0.0112938
OSBPL6	-0.872941	0.0212828
CDK6	-0.872383	0.0124183
PGBD4	-0.870978	0.0291328
CATSPER2	-0.87047	0.092931
LARP4	-0.87036	0.0142868
GOLT1B	-0.870084	0.0099893
FLG-AS1	-0.869182	0.0101315
TMX1	-0.867079	0.0100365
TRMT13	-0.866935	0.0229683
ZNF420	-0.86684	0.0167772
KLF9	-0.86672	0.097924
PHF6	-0.86659	0.011373
ZNF121	-0.8665	0.0147844
COMMD8	-0.86598	0.0148143
CTD-3099C6.9	-0.865955	0.0177425
PAPD5	-0.865336	0.0084994
FAM46C	-0.865124	0.0452997
TMEM133	-0.865052	0.0305263
RNF138	-0.865016	0.008657
FASTKD1	-0.864205	0.008236
PIGA	-0.862687	0.0111976
ZCCHC6	-0.862573	0.013803
ARG2	-0.862373	0.0181707
ZNF37BP	-0.862193	0.0277757
DST	-0.86219	0.0308742
TAF9	-0.862059	0.012349
STAM-AS1	-0.861433	0.0133032
CMPK1	-0.861299	0.010678
BRCC3	-0.861186	0.0136173
PPIL4	-0.861035	0.0276398
RFC3	-0.860716	0.0151738
SLC25A32	-0.860632	0.010752
CCNH	-0.860285	0.0097198
ROCK2	-0.86028	0.0230867
CTC-471F3.5	-0.860249	0.0305637
OSGIN2	-0.860107	0.0126456
CSNK1G3	-0.859582	0.0133168
AC009948.5	-0.859376	0.0161619
ATG4C	-0.859347	0.013145
ATP11C	-0.85863	0.0149302
ABCC4	-0.858394	0.00854
MSH2	-0.858265	0.0151309
XRCC2	-0.858039	0.0187947
CFAP97	-0.85788	0.0124183
GNL3	-0.857741	0.0187944
NCOA7	-0.857408	0.0210224
TLR7	-0.856702	0.0163637
TMOD2	-0.85666	0.0418837
CLSPN	-0.856643	0.0389105
MICU2	-0.856474	0.0139291
B4GALT6	-0.85609	0.0124183
ZBTB33	-0.85583	0.0114604
VBP1	-0.855469	0.0125239
ZNF100	-0.855257	0.0331729
PIGB	-0.855225	0.0220007
ZNF507	-0.855154	0.0168646
EIF1AX	-0.855145	0.0115829
TM9SF3	-0.854486	0.0097723
BBS2	-0.854431	0.0097198
SNRNP48	-0.854355	0.010678
FMR1	-0.854188	0.0133032
RAB8B	-0.853193	0.0092872
PNPLA8	-0.8527	0.0157098
SOS1-IT1	-0.852352	0.0133168
TDRD3	-0.851966	0.010678
ASUN	-0.851048	0.0112938
FILIP1L	-0.850931	0.119011
KLHL9	-0.85089	0.0111785
SUGT1	-0.850841	0.0151309
SLC5A3	-0.850648	0.0136722
DDX46	-0.850364	0.0167772
BLOC1S6	-0.849807	0.0115067
BMS1P4	-0.849703	0.0375437
PAXBP1	-0.849105	0.0161648
ALMS1	-0.848261	0.0220315
ARHGAP12	-0.848209	0.0194627
MTM1	-0.848126	0.0112968
IPMK	-0.847882	0.0186995
SPPL2A	-0.847341	0.0324344
ZNF721	-0.847006	0.048982
MMS22L	-0.846506	0.0172495
CMTR2	-0.846247	0.0153087
GNPNAT1	-0.845875	0.0151309
TMEM168	-0.845768	0.0140463
FN1	-0.845199	0.341894
MYO9A	-0.845135	0.0154212
ETNK1	-0.844586	0.0148361
SENP6	-0.844459	0.0209298
DDX3X	-0.844246	0.0133696
ATG2B	-0.844241	0.0141222
SEC62	-0.844191	0.0314134
PDIK1L	-0.844037	0.0115918
C1GALT1	-0.843931	0.0124957
ERCC6L2	-0.843518	0.0194972
ARL5B	-0.84307	0.0176332
SMARCA5	-0.842834	0.0142024
ZUFSP	-0.842031	0.0208787
MTERF3	-0.841686	0.0183348
CCDC58	-0.841412	0.008781
DGKE	-0.840781	0.0124183
ASCC3	-0.840151	0.0123736
PTPN11	-0.839748	0.0121936
ADAL	-0.839243	0.0393354
NLRP14	-0.839003	0.110767
BRCA1	-0.838978	0.0226162
POLI	-0.838713	0.020715
LYRM7	-0.838484	0.0124183
GOPC	-0.837995	0.0133032
XXbac-BPG283O16.9	-0.837974	0.0294904
CNTRL	-0.8371	0.0410404
NAA20	-0.836933	0.0394681
OGFRL1	-0.836008	0.0155315
BBS7	-0.835895	0.0125003
NUP107	-0.83576	0.0151738
RABGGTB	-0.835629	0.0227011
ZNF780B	-0.835622	0.0204633
KIAA1033	-0.835621	0.0295042
ESCO2	-0.835354	0.0445716
UTP23	-0.835222	0.0126734
RP11-97O12.6	-0.835058	0.103136
PDZD8	-0.834467	0.0109558
HSPA1L	-0.833858	0.0111785
SLC25A36	-0.833832	0.0133032
SLC35A3	-0.833832	0.0155619
IPO5	-0.833335	0.0087106
KIF21A	-0.833211	0.0262396
RP11-526I2.5	-0.832998	0.0587063
CCAR1	-0.831698	0.0133032
SNORA33	-0.831248	0.0155627
CTD-2292M16.8	-0.831152	0.0232056
AC005682.5	-0.830911	0.0442224
KIAA0895	-0.830898	0.0187418
TTBK2	-0.830599	0.0176445
ZNF107	-0.830512	0.0456259
FGFR1OP	-0.830283	0.0243482
PAQR3	-0.83012	0.0151738
NAA16	-0.829501	0.0187649
TMEM237	-0.828903	0.051044
ZNF658	-0.828084	0.0169409
C2orf69	-0.826916	0.0134194
UNC13C	-0.826702	0.0096495
ATP11B	-0.826093	0.0133696
RP11-597D13.9	-0.825956	0.0518773
BAG2	-0.82591	0.0125432
TRUB1	-0.825712	0.010752
ANP32E	-0.825608	0.0130615
STARD9	-0.824193	0.0103386
HSPD1	-0.822685	0.0126456
ADRBK1	-0.822558	0.0101109
TOP2B	-0.822141	0.0176445
FAM98B	-0.820733	0.0246697
SPICE1	-0.819261	0.0120795
ATR	-0.819084	0.0244529
CXADR	-0.818837	0.0171268
SLC18B1	-0.818438	0.0353711
ERCC5	-0.818219	0.0146259
ANAPC4	-0.817747	0.0247712
MCM10	-0.817601	0.0211359
SNAP23	-0.817508	0.0398688
ADNP-AS1	-0.817419	0.0959245
SNRPA1	-0.816389	0.0118545
RAPGEF6	-0.816283	0.0283368
ARL15	-0.81619	0.0238382
RSRC1	-0.815734	0.0185006
TPR	-0.815614	0.0550147
FSD1L	-0.814541	0.0381494
POLE2	-0.814333	0.0157098
FAM107B	-0.813847	0.0132849
TRPS1	-0.81293	0.0149985
GOLGA8A	-0.812768	0.0478854
PCCA	-0.812609	0.0103983
DNAJC24	-0.811828	0.0133032
RBM39	-0.811418	0.0190948
SLC16A7	-0.811273	0.0208787
OSTM1	-0.81084	0.0219191
STK26	-0.810558	0.0112968
USP53	-0.810466	0.0289916
RPS6KA3	-0.810114	0.0103386
ZNF449	-0.809274	0.0118359
GPAM	-0.808498	0.0112938
C9orf41	-0.808373	0.0138312
KIF2A	-0.808365	0.012349
DNAJC15	-0.808015	0.0381147
ATRN	-0.807357	0.114561
FAM126B	-0.806993	0.0257313
YOD1	-0.806394	0.0187864
SNAPC5	-0.806027	0.0544161
UTP20	-0.80581	0.0203125
CLDND1	-0.805365	0.0133168
UTP14C	-0.805253	0.011109
HERC2P2	-0.805103	0.0355507
BOD1L1	-0.804445	0.0267986
WDR75	-0.804311	0.0118605
AGPS	-0.804194	0.0130615
PRPF4B	-0.803668	0.0195357
ERCC6L	-0.803558	0.0209422
SATB2	-0.802543	0.0412329
ACAP2	-0.802451	0.0169409
TMED5	-0.802348	0.0172495
KRIT1	-0.802194	0.0205792
ADAT2	-0.801894	0.0133696
SBNO1	-0.801733	0.0128402
RWDD4P2	-0.801378	0.0097198
GTPBP10	-0.801016	0.0127963
CDC27	-0.800885	0.0125239
FAM217B	-0.80004	0.0277669
PUS7	-0.799398	0.0235489
C9orf72	-0.799277	0.0122676
BLZF1	-0.798103	0.0318198
TAF2	-0.797873	0.012349
DCP2	-0.797798	0.0157098
PAXIP1-AS2	-0.797797	0.0133252
GLCE	-0.796634	0.0111785
EIF5A2	-0.796632	0.0136722
PHF14	-0.796377	0.013145
HIGD1A	-0.796246	0.0108458
SMAD6	-0.796027	0.0897695
CCNT2	-0.795977	0.0236517
NAV2	-0.795758	0.422238
CD70	-0.795707	0.0243551
ATG5	-0.795565	0.0127221
COA7	-0.79528	0.0259927
ZFYVE16	-0.79486	0.0433616
TNFAIP2	-0.794856	0.0653273
UBA5	-0.794783	0.0148143
CRLS1	-0.794351	0.0447194
NAA50	-0.79412	0.0123739
CCDC150	-0.79253	0.0403635
PANK3	-0.792168	0.0149489
FAM133B	-0.792131	0.0138312
UBE2W	-0.791432	0.0193073
CHD9	-0.791275	0.0302045
GRPEL2	-0.790945	0.0133168
BPTF	-0.790485	0.0189883
PRDM1	-0.790449	0.0133032
CASD1	-0.790395	0.0182332
TEFM	-0.789417	0.0124183
PRMT3	-0.789079	0.0101315
ELMOD2	-0.789059	0.0185381
VPS54	-0.788921	0.0158547
NKTR	-0.788524	0.0632494
FBXL22	-0.788442	0.0403635
PRPF38B	-0.787985	0.0136722
TNPO1	-0.787789	0.0132849
FASTKD2	-0.787771	0.0266432
ONECUT2	-0.78768	0.0219191
ZNF518B	-0.787016	0.0108458
BCCIP	-0.786154	0.0134194
EMB	-0.785976	0.0299874
SNX13	-0.785973	0.0167772
TLR10	-0.785805	0.0177868
CUL4A	-0.785286	0.0097723
LIMD1	-0.784716	0.0235547
RRM2B	-0.784688	0.0314825
TBL1XR1	-0.784388	0.015674
RBM45	-0.78422	0.0208787
PTAR1	-0.783979	0.0181367
KPNA3	-0.783398	0.0124183
PUS10	-0.783303	0.0223993
KCNMB3	-0.783188	0.0224586
BMI1	-0.782795	0.0147709
HIVEP1	-0.782745	0.0216816
RPS6KB1	-0.782677	0.0169477
CCDC91	-0.781848	0.0234376
ATF2	-0.781844	0.0200143
PIP5K1B	-0.781541	0.0178967
MTDH	-0.780994	0.0104931
VRK2	-0.780871	0.0268126
CCNC	-0.780522	0.0112938
MTAP	-0.780508	0.0125239
DDX10	-0.780463	0.0133408
PEX3	-0.780177	0.0089244
CDK17	-0.780113	0.012349
TBC1D31	-0.779624	0.0149489
METAP2	-0.779482	0.0271633
TBC1D30	-0.77802	0.0100365
PHTF2	-0.777017	0.0238537
THAP9-AS1	-0.776586	0.0235168
G2E3	-0.776141	0.0324473
IFT88	-0.775994	0.0233846
TMEM67	-0.775318	0.0125003
SPAST	-0.775115	0.0104312
CFL2	-0.77505	0.0161545
PGGT1B	-0.774851	0.0218148
ZNF33B	-0.774659	0.0367017
ITPR2	-0.774591	0.0139715
CXorf22	-0.774433	0.0358755
TFRC	-0.773128	0.0136722
NPAT	-0.772891	0.0328304
RP11-16P6.1	-0.772089	0.0463783
TPM1	-0.77185	0.010678
MGA	-0.771793	0.0205821
SLMAP	-0.77179	0.0130615
MRPL47	-0.771162	0.0127643
PTBP2	-0.771126	0.0352575
ZNF148	-0.771126	0.0291409
KIAA1715	-0.770914	0.0294904
RP11-337C18.9	-0.770706	0.0130496
LUC7L3	-0.769342	0.0169409
PLCD1	-0.769226	0.128984
EXOC6	-0.768986	0.0229963
RPL36A	-0.768053	0.0246922
NUSAP1	-0.76797	0.0243966
CDC37L1	-0.767148	0.0172495
N4BP2L2-IT2	-0.766972	0.0416098
RP1-228P16.8	-0.766676	0.0847662
MAK16	-0.766598	0.0126456
MRE11A	-0.766391	0.016987
GTF2H2C	-0.766113	0.0106032
CNTLN	-0.76596	0.018343
RP13-494C23.1	-0.765788	0.0931884
TM9SF2	-0.765351	0.0103386
GXYLT1	-0.765078	0.0195031
TTC14	-0.76506	0.0231782
ICE1	-0.76469	0.0151738
ARID2	-0.764585	0.0177088
MTF2	-0.764492	0.0169409
C12orf60	-0.764319	0.0235796
UFSP2	-0.764152	0.0124183
FAIM	-0.764002	0.0126443
SERBP1	-0.763647	0.0136913
SACM1L	-0.763641	0.0158547
TUBE1	-0.763446	0.0124183
PRKAA1	-0.763374	0.0158074
DUS4L	-0.762461	0.0151738
ANK3	-0.761745	0.0229963
PPAT	-0.761643	0.0124182
ERI2	-0.760903	0.0205829
FBXO45	-0.760864	0.0136913
MKRN3	-0.760658	0.28612
ANKRD10-IT1	-0.760653	0.0133032
LINC00158	-0.760326	0.0398354
LIN9	-0.760236	0.0263715
PIK3CA	-0.760068	0.0248725
PTBP3	-0.759913	0.0115067
FZD6	-0.759393	0.0135925
PSMD6-AS2	-0.759061	0.0647804
EXOSC9	-0.758882	0.0141301
RP11-342K6.1	-0.758863	0.0130615
SNORD12B	-0.758802	0.116846
ZNF559	-0.758553	0.0185755
IL2RB	-0.75788	0.0221647
ARRDC3	-0.757856	0.0129255
RBBP8	-0.757843	0.0235489
DHRS2	-0.75774	0.0352715
HIPK3	-0.757455	0.0133032
DDX1	-0.757442	0.0154434
TET2	-0.757367	0.0123729
TTN	-0.757161	0.0775348
ARID4A	-0.756804	0.0605175
NAMPT	-0.756685	0.0133408
TBC1D15	-0.756406	0.0208721
HBS1L	-0.755189	0.0141301
IPO11	-0.754902	0.0100365
LRIG3	-0.75429	0.013145
RP11-408A13.4	-0.754189	0.0641909
ZNF347	-0.75396	0.0285316
SS18L1	-0.753807	0.0559351
CAPZA1	-0.753553	0.0150729
FAM175A	-0.753212	0.087863
COG6	-0.753096	0.0263789
NCK2	-0.7527	0.150841
CEP57L1	-0.752694	0.0208792
HELB	-0.752509	0.0349238
CAND1	-0.752497	0.0133032
RAP1B	-0.751933	0.0114104
RP11-248J18.3	-0.751777	0.0133696
KIN	-0.75167	0.0186707
ABHD17C	-0.751414	0.0191742
SLC24A1	-0.751199	0.0421602
TOPBP1	-0.750669	0.0188057
IKZF2	-0.750105	0.0133168
SNX16	-0.749767	0.0138312
ERMN	-0.749116	0.0492328
SUB1	-0.748969	0.0227587
FYTTD1	-0.748801	0.0125486
BTBD1	-0.748775	0.0114782
ZNF302	-0.748545	0.0216037
SNX18	-0.748413	0.0565282
EIF2A	-0.748254	0.0124183
TCEA1	-0.748091	0.0111785
CBWD1	-0.748072	0.0150729
ARL6	-0.74802	0.0106032
ANKRD13D	-0.747793	0.0112601
INTS6	-0.747742	0.025345
FZD3	-0.747104	0.0133032
NDUFAF5	-0.746479	0.0243821
KIAA0101	-0.746232	0.0624827
FRA10AC1	-0.745894	0.0334679
CPD	-0.74573	0.0141958
MYNN	-0.745585	0.0164079
GPBP1	-0.745497	0.023294
CACHD1	-0.745298	0.0129389
DSTN	-0.744838	0.0227383
TMEM135	-0.744796	0.0125239
ZBTB41	-0.74449	0.0969948
TMEM123	-0.743803	0.0283006
ADAM22	-0.743206	0.0209675
OIP5-AS1	-0.743028	0.0279531
RTKN2	-0.742451	0.0462182
RPE	-0.741783	0.0118772
RWDD3	-0.741772	0.0736038
WDR35	-0.741739	0.0397192
KIAA1109	-0.741527	0.0380574
VPS36	-0.741462	0.0139334
ECT2	-0.7414	0.0306861
TYW3	-0.741345	0.0353897
TRAPPC8	-0.740754	0.0215924
GNA13	-0.740631	0.0149489
KIF14	-0.740506	0.0922939
C5orf51	-0.740446	0.0112938
TAX1BP1	-0.740235	0.0205875
AASS	-0.740171	0.0398603
XRN1	-0.739822	0.0178621
AHI1	-0.739081	0.0429769
DEPDC1B	-0.738735	0.0151738
RPGRIP1L	-0.738159	0.0136741
USP3-AS1	-0.737577	0.0208225
STK4	-0.737319	0.028984
EIF5	-0.737066	0.0118772
IL1RAP	-0.736855	0.0773943
VTA1	-0.736347	0.015349
DLG1	-0.736278	0.0212118
METTL10	-0.736142	0.0257457
CNKSR2	-0.735948	0.0422197
RP11-332H14.2	-0.735884	0.0149191
NDUFAF1	-0.735708	0.0799668
CASC4	-0.735297	0.012172
ZNF678	-0.73466	0.0251677
C12orf5	-0.73438	0.0276301
MYO5C	-0.734329	0.106119
TGFB3	-0.733726	0.0196858
CPEB4	-0.73367	0.0180327
ASF1A	-0.733087	0.0133696
HELLS	-0.733063	0.0503014
GUSBP5	-0.732908	0.0154434
TMEM150A	-0.732606	0.0133628
EOGT	-0.732559	0.035029
TRIP6	-0.731375	0.120956
UBXN8	-0.731303	0.0144363
COBLL1	-0.7311	0.0136913
ZNF286A	-0.730989	0.0191843
SLCO4A1	-0.730973	0.0756832
MED4	-0.730957	0.0124183
TAF1B	-0.730561	0.0150216
SCLT1	-0.730196	0.0269962
PAPOLA	-0.730113	0.0151127
TARS	-0.72966	0.0126649
LCLAT1	-0.729487	0.0111785
RAD21	-0.729306	0.015349
CDC7	-0.727863	0.01746
Sep.11	-0.727651	0.0133032
IRAK1BP1	-0.727459	0.0133032
CEP55	-0.727162	0.0201223
MKKS	-0.727092	0.0235982
ZNF326	-0.726798	0.0155619
ZBTB10	-0.726724	0.0163158
RAB18	-0.726279	0.0162082
PRMT9	-0.726264	0.0259813
SLC25A30	-0.72595	0.0665627
USP37	-0.725901	0.0157098
CCDC121	-0.725348	0.0927351
PRKD3	-0.724982	0.0190566
FEM1C	-0.72435	0.0140086
AGGF1	-0.72419	0.0184909
DOCK3	-0.723613	0.0133032
RP11-712B9.2	-0.723556	0.0390357
VEZT	-0.723376	0.0151738
DNAJA1	-0.723297	0.0256571
NABP1	-0.723095	0.0236517
EIF1AXP1	-0.722913	0.0544088
VWA8	-0.722649	0.025504
OSGIN1	-0.722065	0.115029
PCM1	-0.721764	0.0401986
RP11-37C7.3	-0.721695	0.0249035
HIBCH	-0.721412	0.0235519
ZACN	-0.721179	0.059377
AC000123.2	-0.720228	0.065048
TBC1D32	-0.720221	0.0133032
QSER1	-0.719756	0.0207371
C12orf4	-0.719476	0.0398688
SIKE1	-0.718949	0.0130827
CPSF2	-0.718911	0.0131314
RYK	-0.718827	0.0131314
RCN2	-0.718819	0.0303116
GUF1	-0.718548	0.0133696
RP11-12G12.7	-0.718324	0.0157098
PNN	-0.718218	0.0229808
BCAP29	-0.717552	0.0207371
BUB1B	-0.71698	0.0266456
DDX47	-0.716733	0.0242749
MAGOHB	-0.716719	0.0160861
UBXN2B	-0.716672	0.0136661
ACAP2-IT1	-0.716593	0.134019
MSANTD4	-0.716182	0.0139715
LL22NC03-2H8.5	-0.715343	0.110014
ATAD1	-0.714602	0.0134662
ZFX	-0.714333	0.0154434
CHIC1	-0.714108	0.0214943
RHOT1	-0.714047	0.0126649
DIAPH2	-0.71356	0.0197915
CCDC47	-0.712921	0.013145
CEP44	-0.711763	0.01673
RLIM	-0.71133	0.0124183
YY2	-0.711241	0.0366585
DNAJC13	-0.71111	0.0235489
TRIM59	-0.711012	0.0302491
XRN2	-0.710951	0.0310494
MALT1	-0.710882	0.0156866
TWIST1	-0.710649	0.117521
C1S	-0.709958	0.0949665
MBIP	-0.709451	0.0125003
CBWD3	-0.709129	0.02912
ACADM	-0.708368	0.0259989
LRRK2	-0.708138	0.0717367
UCHL5	-0.707818	0.0334679
NUP54	-0.707813	0.0164687
RPL4P5	-0.707716	0.0685805
CENPJ	-0.707656	0.034987
C5orf42	-0.707573	0.0283039
XPO1	-0.707374	0.0130615
APH1B	-0.707181	0.0440777
SLC2A13	-0.706587	0.024887
KIF3A	-0.706551	0.0322359
C15orf65	-0.706301	0.0472026
UEVLD	-0.706063	0.034987
COQ3	-0.706053	0.0503518
ZNF343	-0.705975	0.0471803
RAB22A	-0.705777	0.0316754
MPP6	-0.705456	0.0172495
NFXL1	-0.705333	0.0154247
EBLN2	-0.705082	0.0524606
FXR1	-0.704836	0.016987
PRSS12	-0.704242	0.0307825
ANP32A	-0.70415	0.0274973
PLEKHA1	-0.704123	0.016857
KLRAP1	-0.703962	0.0418837
NDRG4	-0.703937	0.0168767
RSF1	-0.703412	0.0406973
FRYL	-0.702926	0.0186762
NFE2L2	-0.702797	0.0244522
NAA30	-0.702066	0.0114837
TMEM33	-0.701856	0.0137997
DOPEY1	-0.701533	0.0393408
SP3	-0.700725	0.0178967
LMO2	-0.699983	0.166032
ROCK1	-0.699104	0.0370241
C5orf34	-0.698741	0.0355507
MDM1	-0.698603	0.0314825
LACC1	-0.69846	0.0623959
GNL2	-0.698313	0.0218054
SLC38A1	-0.698116	0.012349
INTS2	-0.698006	0.013145
RAB3IP	-0.697825	0.026763
DICER1	-0.6976	0.020994
ARHGAP42	-0.697381	0.0237261
RHOV	-0.697278	0.0866687
MBNL3	-0.697276	0.0256571
MRPL42	-0.696518	0.0151738
CCT6A	-0.696435	0.0247108
LRRC69	-0.696033	0.0926914
SYNE2	-0.696015	0.0452816
SDAD1	-0.69592	0.0207371
HSPA4	-0.695798	0.0149168
RP1-151F17.2	-0.695742	0.081463
RP11-101E13.5	-0.695723	0.0462597
RP11-10O17.1	-0.695639	0.0136722
HMGB1P1	-0.695575	0.0169409
TET1	-0.69521	0.0648885
NIFK	-0.695088	0.0124183
TLK1	-0.695072	0.014044
ZNF540	-0.69497	0.0234602
SLC10A7	-0.694621	0.01746
ZNF182	-0.694249	0.0335872
MAP3K5	-0.694209	0.0124183
SLC30A6	-0.693646	0.0203778
AZI2	-0.693597	0.0229142
SRSF11	-0.693459	0.0214734
ESRRG	-0.693205	0.102937
ZNF180	-0.693059	0.0208721
STARD4	-0.692966	0.0235982
TAF13	-0.692903	0.0133696
OTUD4	-0.692702	0.0184895
PIH1D2	-0.692369	0.0322787
ZFC3H1	-0.691389	0.0247912
ZNF568	-0.691251	0.0238877
MBTD1	-0.691067	0.0136722
CASP3	-0.690792	0.0130026
RP11-171I2.2	-0.690788	0.0187649
RALGAPA1	-0.690758	0.0396559
GK5	-0.69058	0.0235982
AL845472.1	-0.690166	0.0796329
GNAI3	-0.689998	0.0154361
NPHP1	-0.689267	0.122825
DIAPH3	-0.689087	0.0187502
TUBGCP3	-0.689047	0.0130615
BCL2A1	-0.688748	0.0160861
SCAF11	-0.688747	0.034987
ACADSB	-0.688315	0.0136722
DDI2	-0.687607	0.015349
LINC01410	-0.687381	0.025953
SPCS3	-0.687028	0.0226155
ELOVL6	-0.687	0.0186707
ODF3B	-0.686536	0.359032
FAM173B	-0.686494	0.01746
FNIP1	-0.685346	0.0553242
IGJ	-0.685071	0.0149447
TRMT5	-0.685028	0.0165809
ZNF626	-0.6849	0.0235168
ERBB2IP	-0.684737	0.0241165
JKAMP	-0.684709	0.0151738
EID1	-0.684136	0.028523
GAN	-0.684051	0.01746
SLC30A9	-0.683495	0.0193563
LRRC8C	-0.683376	0.0259813
CEP78	-0.683311	0.029303
GANC	-0.682948	0.0940271
RP11-440L14.4	-0.681409	0.361391
EHBP1	-0.681339	0.0136753
CNTF	-0.681293	0.0241525
UBR3	-0.680988	0.0121936
DUSP19	-0.680675	0.0458283
USO1	-0.680504	0.0245851
PCMTD2	-0.680279	0.0203556
RP11-342M1.3	-0.68018	0.273255
FAM227B	-0.67998	0.0492186
ODF2L	-0.679914	0.0462182
WDR63	-0.679808	0.0271731
TUBGCP5	-0.679622	0.0565958
PAPD4	-0.679395	0.0209787
PRKACB	-0.679308	0.0602467
ZNF12	-0.678979	0.0240708
CLK4	-0.678376	0.0445716
ZNF84	-0.67818	0.0527853
GLS	-0.677983	0.0158004
PHACTR2	-0.676562	0.0545034
GNPDA2	-0.676558	0.0193073
ZNF800	-0.676552	0.0232338
STRN	-0.676279	0.0115067
ARL8B	-0.676155	0.0124183
RNF141	-0.675462	0.012349
FBXO22	-0.675344	0.0393282
CKAP2L	-0.675242	0.0370627
DNM1L	-0.675149	0.022677
IKZF5	-0.675053	0.0164547
FANCI	-0.674671	0.0303876
SCP2	-0.674521	0.0225157
PTCD2	-0.674454	0.0260834
CCDC34	-0.674233	0.0155701
EMC7	-0.673761	0.049054
MYCBP2	-0.673408	0.0133032
ARFGEF1	-0.673404	0.0231291
ARHGAP11B	-0.673272	0.081463
UFM1	-0.67271	0.0149489
RP3-368A4.5	-0.671504	0.100528
ZNF804A	-0.671417	0.0524606
BTAF1	-0.67124	0.0152036
APMAP	-0.671096	0.0500136
CEP128	-0.671059	0.0454802
GALNT7	-0.670978	0.0373582
CH507-42P11.8	-0.670936	0.205665
MFAP1	-0.670796	0.0468796
SYNJ2BP	-0.67016	0.0378257
RBM27	-0.669245	0.0205821
FAM161A	-0.668874	0.0206971
TYRO3	-0.668548	0.0315426
SLC38A2	-0.667663	0.0209791
RP11-97C16.1	-0.667316	0.195044
ANKRD18B	-0.66713	0.0235635
HELQ	-0.667101	0.0207387
CCL22	-0.667035	0.137982
PEAK1	-0.666969	0.0364672
ZNF639	-0.666812	0.0134194
PREPL	-0.666518	0.0137326
ATP2B1	-0.666506	0.0355507
MIR17HG	-0.6663	0.0535479
SP110	-0.665904	0.0305705
ARFIP1	-0.665862	0.0171294
ZNF189	-0.665727	0.0355507
NEK7	-0.665616	0.0297082
DDX27	-0.66534	0.0526086
ZC3H8	-0.66527	0.0244547
GTF2H2	-0.66494	0.0246933
RP11-159D12.2	-0.664485	0.0563919
TMEM38B	-0.66398	0.0186602
DAPK2	-0.663957	0.022038
DDX18	-0.662929	0.0177088
MED13	-0.662887	0.0185006
ARGLU1	-0.662835	0.0134194
RFX3	-0.662317	0.0334419
ZFP1	-0.662287	0.0323051
WBP4	-0.662232	0.0406485
C10orf12	-0.662161	0.0499185
C4orf27	-0.662157	0.0220373
MRPS28	-0.662072	0.01948
RWDD4	-0.661973	0.018281
WAPAL	-0.661672	0.0151738
FAM214A	-0.661267	0.0561121
RABL3	-0.660945	0.0131035
PLEKHG1	-0.660458	0.0902345
TTC26	-0.660401	0.0447428
BMP2K	-0.660367	0.0151738
ZC3H12B	-0.660255	0.0860801
HSPA13	-0.659618	0.0589628
ZNF484	-0.659475	0.0258484
ACY3	-0.659447	0.0191843
ZNF83	-0.659445	0.0673809
LZTFL1	-0.6594	0.0167243
RP1-148H17.1	-0.658877	0.0572503
PPP1R12A	-0.657904	0.038453
MAP7D3	-0.65789	0.022021
CRLF3	-0.65763	0.0136722
ZNF322	-0.657406	0.0365209
SETX	-0.657373	0.0276465
NARS	-0.657311	0.0172495
RP11-817I4.1	-0.657293	0.038786
RNFT1	-0.656588	0.0213533
REST	-0.656168	0.0138312
WDR76	-0.655671	0.0302045
HECTD2	-0.655639	0.0292415
GTF3C6	-0.655485	0.0324344
EHD4	-0.654904	0.0686932
PCID2	-0.654707	0.0133032
ZNF14	-0.654295	0.0301409
AC074286.1	-0.653811	0.142992
ZNF181	-0.653641	0.0232056
POLA1	-0.653562	0.0155701
CEP120	-0.653012	0.0350046
ZNF271P	-0.653011	0.0380081
ANKRD28	-0.652953	0.0130615
METTL15	-0.652764	0.0342547
RLF	-0.652636	0.0352811
CCL4	-0.652618	0.497411
MZT1	-0.652551	0.0124183
GFPT1	-0.652401	0.0122676
TFDP1	-0.652073	0.0159583
NCOA3	-0.652058	0.0189146
JRKL	-0.651937	0.018736
PKN2	-0.651397	0.040256
KLHL28	-0.651378	0.0283039
DNAJC21	-0.650945	0.0126456
ZNF33A	-0.650938	0.0430428
TIA1	-0.650661	0.0186995
AGTPBP1	-0.650123	0.0243551
ZNHIT6	-0.649386	0.0177487
RDH10	-0.648558	0.0121455
ZNF354A	-0.648495	0.035029
SPATA5	-0.648457	0.0152049
EBAG9	-0.648403	0.0242749
C11orf58	-0.64766	0.0133032
WDR3	-0.647479	0.0228113
PNRC2	-0.647425	0.0187118
AP5M1	-0.647291	0.0213533
PIKFYVE	-0.647183	0.0326768
ARIH1	-0.646664	0.0172495
PIK3R1	-0.646523	0.0200839
COPB1	-0.646495	0.0231831
TMEM167A	-0.646407	0.0343203
THUMPD2	-0.646378	0.013552
NUFIP1	-0.646155	0.0215924
FAM73A	-0.645643	0.0143847
TOP2A	-0.645619	0.0454726
MED12L	-0.645349	0.0131016
RP11-531A24.5	-0.645223	0.096985
LPP	-0.645055	0.023259
ANKRD36BP2	-0.644999	0.0620685
RP11-260M2.1	-0.644867	0.0808164
FAM134B	-0.644434	0.346768
PAWR	-0.644266	0.0205792
MTBP	-0.644243	0.0136173
GSTM2	-0.644123	0.0369589
ZFP69B	-0.643693	0.0187074
STYX	-0.64356	0.0152036
RP11-803P9.1	-0.643313	0.157906
MRPL39	-0.643169	0.0133032
EID3	-0.642976	0.113012
PDS5B	-0.642912	0.0309304
MRPL19	-0.642815	0.0128634
LINS	-0.642737	0.0169409
SIRT1	-0.642124	0.0185006
CTR9	-0.642025	0.0161812
ZNF876P	-0.641447	0.0720732
EIF2S1	-0.641057	0.0186762
SPRYD7	-0.640949	0.0134838
MAP3K2	-0.640323	0.0347677
USP34	-0.639691	0.0371145
RPRD1B	-0.639487	0.0753338
RP11-1105G2.3	-0.639338	0.231709
NSUN3	-0.639325	0.0166265
TRDMT1	-0.639305	0.0601392
ZNF675	-0.639252	0.0632553
STEAP1B	-0.63905	0.0133032
CTD-2116N20.1	-0.638929	0.156233
DDRGK1	-0.638864	0.0511954
RP11-156E6.1	-0.638486	0.0133032
TRIM36	-0.638293	0.0671663
RP11-348P10.2	-0.638244	0.106246
POC1B	-0.637939	0.0154434
PCNP	-0.637873	0.0162109
DCAF17	-0.637769	0.0236116
DENND2C	-0.637708	0.0165766
SIK3-IT1	-0.637512	0.120318
STAM2	-0.637358	0.0281726
CTB-89H12.4	-0.637334	0.0330814
SMG1	-0.637059	0.0184909
NFAT5	-0.637015	0.0314527
THAP2	-0.636791	0.0181367
MT-ATP8	-0.636312	0.130459
XPA	-0.636221	0.0132152
RBM26	-0.636125	0.028984
ALG10	-0.635599	0.0189287
COMMD10	-0.635478	0.012014
ZNF684	-0.635126	0.0235796
NUF2	-0.634954	0.0715308
MRPL13	-0.634805	0.0153151
MAD2L1	-0.63473	0.0130615
RP11-552M11.8	-0.634677	0.0397444
NOL10	-0.63455	0.0229808
GS1-358P8.4	-0.634221	0.0238762
OXCT1	-0.633169	0.0159013
TTC3	-0.633128	0.039751
DNA2	-0.632864	0.0309874
LRRC34	-0.632096	0.0231782
CREB1	-0.631711	0.0238537
DBT	-0.631616	0.0161886
MPP5	-0.630705	0.0149489
RP11-855A2.2	-0.630648	0.0915804
NBEAL1	-0.630341	0.0193073
TMA16	-0.630308	0.0135811
PSMD12	-0.629683	0.0198726
CAMK4	-0.629659	0.0288035
SBDSP1	-0.6293	0.0151738
ZNF816	-0.628933	0.0358606
ZNF283	-0.628795	0.0188851
USP12	-0.628782	0.0275384
ITGB3BP	-0.628776	0.0256571
ANKRD36B	-0.628611	0.0553793
DDX52	-0.628547	0.0210045
SLC4A11	-0.628224	0.0279866
ATF1	-0.628122	0.0151738
MFSD8	-0.627207	0.043294
ZFP69	-0.626909	0.0283006
TUBD1	-0.626743	0.0190448
SNX2	-0.626369	0.031577
CEP57	-0.62606	0.0406943
DEPDC4	-0.625944	0.0572151
EXOSC8	-0.62532	0.0152114
CCDC141	-0.6253	0.10626
CGGBP1	-0.625168	0.0214943
LATS1	-0.625069	0.0190133
SLC10A5	-0.624651	0.0618144
PARG	-0.62451	0.0141066
SGK3	-0.624431	0.0308742
CFAP53	-0.624152	0.0421755
RP3-425C14.4	-0.623795	0.025942
LINC00641	-0.623722	0.0393257
CEP350	-0.623533	0.0710962
R3HCC1L	-0.623434	0.0285316
RFXAP	-0.623302	0.0151738
CCT8	-0.622717	0.0206817
BMS1	-0.622463	0.0314134
OXNAD1	-0.621945	0.0210446
RP11-727A23.5	-0.621803	0.0795909
SSFA2	-0.621742	0.0267986
ZMYM1	-0.621706	0.0501844
DENND1B	-0.621413	0.0947433
CHRNA5	-0.621193	0.0480266
IMPAD1	-0.621159	0.0138324
OSBPL3	-0.620812	0.0311073
RBBP6	-0.620678	0.0183809
SRBD1	-0.62054	0.0572143
PRKRIR	-0.620331	0.0172495
ZNF570	-0.620298	0.0353897
KCNQ1OT1	-0.62016	0.110644
NIPA1	-0.620108	0.0301789
ATP7A	-0.61994	0.0165059
PCGF6	-0.619616	0.0178956
AC006978.6	-0.619565	0.0638154
MTPAP	-0.619529	0.0157766
RC3H2	-0.619512	0.0233127
TCP1	-0.619343	0.0210224
MKLN1	-0.619276	0.031577
PJA2	-0.619062	0.0216335
KIAA1024	-0.618897	0.147458
DZANK1	-0.618826	0.0294904
PI4K2B	-0.618564	0.01746
SOS1	-0.618311	0.0285992
TMEM170B	-0.618163	0.0314134
MCF2L	-0.618085	0.0181355
EIF2AK4	-0.617927	0.0625565
TAB3	-0.617909	0.0189744
UPF3B	-0.617781	0.0503958
MLH3	-0.617768	0.0216816
SNORD12C	-0.617578	0.217099
HELLPAR	-0.617371	0.102185
TPRKB	-0.617367	0.0185006
PIAS1	-0.617317	0.0283775
METTL18	-0.617243	0.0349063
CRBN	-0.617197	0.0167403
DDAH1	-0.616805	0.318737
PRKXP1	-0.616412	0.0700453
HECTD1	-0.616148	0.0209861
DTWD2	-0.616066	0.044118
NCBP1	-0.615765	0.0216816
ARHGAP18	-0.615187	0.0311117
THAP6	-0.614957	0.0233669
GTF2A2	-0.614824	0.0469229
STRN3	-0.614768	0.0229466
TIMM21	-0.614063	0.0188935
CDK2AP1	-0.613993	0.015349
AHCTF1	-0.613558	0.0455649
RP5-857K21.11	-0.613293	0.110712
ARNTL2	-0.613285	0.0253269
BAG4	-0.613275	0.0130602
OXR1	-0.613239	0.0585484
SORBS3	-0.613167	0.012349
USP3	-0.612974	0.0378957
AMMECR1	-0.612643	0.0154682
PRPF18	-0.612035	0.0283006
MIOS	-0.61193	0.0337063
TRIM60P18	-0.611898	0.0283368
RBPJ	-0.61173	0.0172495
CAPRIN2	-0.611557	0.0190898
HRSP12	-0.610551	0.0157766
PCNA	-0.610346	0.026514
CD97	-0.609984	0.0631248
PPP2R1B	-0.60965	0.0227302
ZNF512B	-0.609636	0.0128724
ADNP	-0.609326	0.0412184
INO80D	-0.609204	0.0481873
NUS1	-0.609151	0.0124183
RAB30	-0.608552	0.0154682
DBN1	-0.608473	0.311929
ZNF136	-0.608325	0.0413847
RCHY1	-0.608073	0.0136741
FAM175B	-0.608058	0.0307255
FER	-0.60783	0.0532402
MFAP3	-0.607396	0.0134273
CIR1	-0.607065	0.0719271
TSPAN15	-0.606706	0.0887353
RNF13	-0.606423	0.0352575
MTCP1	-0.606231	0.0141222
TCF4	-0.606189	0.0298264
PRKCI	-0.605244	0.0166927
HAUS3	-0.605066	0.0206342
JMY	-0.604917	0.0154682
PHLDA1	-0.604583	0.0200183
CEP97	-0.604311	0.044517
IDI2-AS1	-0.604168	0.0270594
ZNF24	-0.603989	0.0183809
TOMM5	-0.603784	0.0322902
CLCN5	-0.603753	0.0242299
TTPAL	-0.603657	0.0874355
CEP85L	-0.603651	0.0854842
AC004076.5	-0.603457	0.091251
NUFIP2	-0.60333	0.0206588
SNX6	-0.603269	0.0172924
RP11-837J7.3	-0.603246	0.0771805
EIF2AK2	-0.603177	0.0165618
NME7	-0.603112	0.0480266
PTPLAD1	-0.602768	0.0536587
FAM160B1	-0.602752	0.0172924
SYNCRIP	-0.602721	0.0157098
LIN54	-0.602559	0.0235982
RP11-631N16.2	-0.602422	0.0737591
ATAD2B	-0.6016	0.0294904
SNPH	-0.601597	0.0439465
USP38	-0.601562	0.0141607
TLR6	-0.601465	0.0237419
ALG10B	-0.601366	0.0214943
SAR1B	-0.601291	0.0187297
UCHL3	-0.600988	0.094201
SNORD100	-0.600853	0.0690474
EPCAM	-0.60084	0.0241814
WDR44	-0.600151	0.0395908
SAMHD1	-0.599936	0.0720877
ARHGAP15	-0.599933	0.0466524
DOCK10	-0.599528	0.0516189
LINC00342	-0.59951	0.0938322
ELL2	-0.599463	0.0373998
GTDC1	-0.599351	0.0397444
RPRD1A	-0.598859	0.0137997
ATP11A	-0.598732	0.0151738
DPY19L4	-0.598552	0.0326636
GRAMD1C	-0.598201	0.126913
ABCA6	-0.597956	0.0241007
C8orf37	-0.597648	0.0508504
2001-01-01	-0.597636	0.0842565
SKA2	-0.597371	0.0241814
AMN1	-0.597127	0.0330293
CASP7	-0.59671	0.0150729
C1orf27	-0.596624	0.0753489
LINC01480	-0.59655	0.0403286
RWDD1	-0.596454	0.0165618
STT3B	-0.596296	0.0230727
SSX2IP	-0.595817	0.0434371
SNRK	-0.595787	0.0136722
UHRF1BP1L	-0.595456	0.0398334
BORA	-0.595166	0.0275384
RP11-131L12.3	-0.595084	0.0306006
SPN	-0.59437	0.10874
ANLN	-0.594119	0.0503518
GTPBP4	-0.593188	0.0316697
KCNC3	-0.593047	0.0702028
CCNL1	-0.592816	0.0279531
SLX4IP	-0.592604	0.0427002
ACVR2A	-0.591905	0.102327
ADSS	-0.591754	0.0527935
ZNF761	-0.59173	0.0484461
ETFA	-0.591662	0.0476731
RP11-135F9.4	-0.591645	0.0903962
LRP6	-0.591609	0.0253516
MTFMT	-0.591282	0.0436058
BRWD3	-0.591179	0.022064
KNSTRN	-0.591019	0.0541477
CRYGS	-0.590709	0.0661573
RP11-28F1.2	-0.590475	0.0299236
RUNX2	-0.589643	0.0308412
RP11-572P18.1	-0.589531	0.0189146
LAMTOR3	-0.589353	0.0158547
ZNF22	-0.589131	0.0136722
NACA	-0.588851	0.0152891
LIMA1	-0.588414	0.0243551
NAALADL2-AS2	-0.588238	0.023145
NT5C3A	-0.588067	0.034779
LCOR	-0.587714	0.0230435
ZNF566	-0.587277	0.0253086
C20orf27	-0.587194	0.0659979
ARMC8	-0.586903	0.023145
DFFBP1	-0.586864	0.0466757
ZNF430	-0.586696	0.0512843
CTA-941F9.10	-0.5863	0.0913316
CEBPB	-0.586067	0.043601
ZNF724P	-0.58601	0.0884106
FAM3C	-0.585977	0.0347867
SRPK1	-0.585904	0.0176445
AC007038.7	-0.585584	0.140274
PDE8A	-0.585444	0.0433616
ANAPC10	-0.585432	0.0136722
SRP54	-0.585289	0.0215677
MAN1A1	-0.585283	0.0133696
NUP50	-0.584692	0.0187619
CROT	-0.584511	0.0623096
C17orf58	-0.584337	0.0163259
RP11-91P24.6	-0.584273	0.191576
RP1-101A2.1	-0.58392	0.044104
PTPN1	-0.583634	0.108656
CDC16	-0.583589	0.0137997
CHAMP1	-0.583512	0.0186707
PELI2	-0.583329	0.188686
PUM2	-0.583186	0.0151423
UPF3A	-0.582928	0.0244529
SLC30A7	-0.582528	0.0263489
ICA1L	-0.582456	0.167441
CNOT6L	-0.582326	0.030956
RP11-177C12.1	-0.581951	0.0474214
SLC36A4	-0.581896	0.0530991
MLLT3	-0.581789	0.0316697
GABPB1	-0.581647	0.0309801
ALDH1L2	-0.58162	0.490372
RP11-87H9.5	-0.580959	0.272133
VWA9	-0.580951	0.0608675
HNRNPA3P6	-0.58094	0.0236714
MTMR10	-0.580745	0.0501042
LLPH	-0.580589	0.0238762
RP11-151A6.4	-0.580337	0.025953
ACER3	-0.580247	0.0253269
MTSS1	-0.579913	0.0978552
RP11-180M15.7	-0.579163	0.0535474
SNHG17	-0.578974	0.0868642
ZNF714	-0.578928	0.0371556
AFTPH	-0.578547	0.0155701
CNOT6	-0.578505	0.0156498
PRNP	-0.577958	0.0285992
ABHD10	-0.577941	0.0172924
HIF1A	-0.577452	0.0680457
ADK	-0.577255	0.0149489
SNTB1	-0.576683	0.0202487
NSA2	-0.576529	0.0299362
PCDHGC4	-0.576251	0.0887502
ALG5	-0.576076	0.0149985
BRMS1L	-0.575862	0.111144
TRAPPC6B	-0.575795	0.0344621
2003-08-01	-0.575677	0.0314134
MTMR2	-0.575402	0.0193939
ALCAM	-0.575393	0.0387759
RALGAPB	-0.57481	0.0866687
TAS2R14	-0.574803	0.247722
KLHL8	-0.574757	0.0352489
POMP	-0.574742	0.0208792
HERC2P9	-0.574233	0.111812
KIF3B	-0.574096	0.0936563
LACTB2	-0.573733	0.0299874
ZPBP2	-0.573691	0.0546238
IPO7	-0.573079	0.0302878
RASA1	-0.572783	0.0269314
ZNF131	-0.572661	0.0242748
DSN1	-0.572245	0.0800914
MT-ND4L	-0.5722	0.0602568
USP46	-0.572089	0.0343025
HSPE1	-0.571873	0.0155701
C15orf41	-0.571832	0.0187719
2002-08-01	-0.571745	0.0399824
AEBP2	-0.571636	0.0185006
DDX58	-0.571508	0.0316754
ZNF616	-0.571436	0.134455
NR4A3	-0.571299	0.140366
UBA3	-0.571065	0.0231782
HAUS1	-0.570793	0.0286833
CBR4	-0.570618	0.0214085
HNRNPH2	-0.570562	0.022718
ZDHHC20	-0.570495	0.0291908
ZNF680	-0.570146	0.138373
PTP4A1	-0.569943	0.0133032
MYC	-0.569767	0.0222404
GTF3C3	-0.568601	0.0189146
RP11-175O19.4	-0.56858	0.0670831
STK35	-0.568485	0.0798947
GINS1	-0.567973	0.0977508
ETF1	-0.567929	0.0163702
IFT80	-0.567792	0.105108
GALR2	-0.567545	0.0765442
ZNF85	-0.567535	0.263323
NINL	-0.567366	0.201193
ORC5	-0.567298	0.0186602
RAB34	-0.567168	0.409155
TXNDC16	-0.566844	0.0359123
ZNF217	-0.56664	0.0462182
ZNF277	-0.56647	0.0500216
CHD7	-0.566065	0.022718
ZMYM6	-0.565965	0.0232056
ZNF699	-0.565909	0.0460206
RP11-135F9.3	-0.565797	0.21368
UQCC1	-0.565703	0.0727115
SUMO1	-0.56537	0.0150841
ANKRD46	-0.565069	0.0148143
HELZ	-0.564879	0.022153
NCK1	-0.564728	0.0226004
RARS	-0.564703	0.0173698
PHC3	-0.564557	0.034872
MDM2	-0.564226	0.0216816
DGUOK-AS1	-0.564099	0.0423264
TAF4	-0.563834	0.081463
FAS	-0.563554	0.0583683
RP11-553L6.5	-0.563294	0.112164
COX16	-0.563117	0.0434355
TNKS2	-0.563105	0.0222082
RP11-119F19.5	-0.563093	0.272954
MRPS9	-0.562595	0.0232338
ATM	-0.562586	0.048527
RIOK1	-0.562188	0.0214943
CUL4B	-0.562134	0.0240698
RFC4	-0.561799	0.0361254
ZNF143	-0.561286	0.0235168
CTD-2623N2.3	-0.561234	0.11571
XPOT	-0.561159	0.0187065
ANKRD13C	-0.561124	0.0395908
ZGPAT	-0.561033	0.0735657
KLHL2	-0.560871	0.0257457
UMAD1	-0.560795	0.0394019
NR1D2	-0.559884	0.0308412
ANKRD49	-0.55951	0.020102
RYBP	-0.559475	0.0217779
ZBED5	-0.558561	0.0315459
ZCRB1	-0.558487	0.0247912
RP11-890B15.3	-0.558445	0.0985861
TRIM33	-0.558277	0.0359353
INTS8	-0.558116	0.0426308
ZW10	-0.557753	0.0270155
RIPK2	-0.557635	0.0163158
ZNF664	-0.557501	0.025953
KLHL31	-0.557343	0.0447017
GPR160	-0.55692	0.0328003
NUDT16P1	-0.556681	0.310161
DPF3	-0.556626	0.0589628
RSAD1	-0.5561	0.07022
ENTPD6	-0.555739	0.052697
SEC23A	-0.555449	0.0216526
SBDS	-0.555385	0.0145835
CLEC2D	-0.555088	0.0655949
SETD2	-0.554993	0.0256951
IFT57	-0.554952	0.0231782
CHURC1	-0.554533	0.0349724
GTF2H3	-0.55407	0.023519
PSMA3	-0.554017	0.0157255
CEP63	-0.553906	0.0520417
GCA	-0.553811	0.0312259
LINC00282	-0.553547	0.206804
[truncated: 11,383 more rows]
